# Supplementary material for: Genetic Alterations and Transcriptional Expression of m6A RNA Methylation Regulators Drive a Malignant Phenotype and Have Clinical Prognostic Impact in Hepatocellular Carcinoma
Source: Front Oncol. 2020 Jul 21;10:900. doi: 10.3389/fonc.2020.00900 (PMC7396691; doi:10.3389/fonc.2020.00900)
Supplement: Table S2 — Genetic alterations of 13 m6A regulatory genes in HCC. [file Table_2.XLSX]

## Sheet: Table 
Table S2. Genetic alterations of thirteen m6A regulatory genes in HCC.
Sample ID	mutation only	CNV only	Altered	VIRMA	VIRMA CNA	VIRMA MUT	VIRMA FUSION	RBM15	RBM15 CNA	RBM15 MUT	RBM15 FUSION	METTL14	METTL14 CNA	METTL14 MUT	METTL14 FUSION	YTHDC2	YTHDC2 CNA	YTHDC2 MUT	YTHDC2 FUSION	METTL3	METTL3 CNA	METTL3 MUT	METTL3 FUSION	ZC3H13	ZC3H13 CNA	ZC3H13 MUT	ZC3H13 FUSION	WTAP	WTAP CNA	WTAP MUT	WTAP FUSION	YTHDF1	YTHDF1 CNA	YTHDF1 MUT	YTHDF1 FUSION	YTHDC1	YTHDC1 CNA	YTHDC1 MUT	YTHDC1 FUSION	FTO	FTO CNA	FTO MUT	FTO FUSION	YTHDF2	YTHDF2 CNA	YTHDF2 MUT	YTHDF2 FUSION	ALKBH5	ALKBH5 CNA
TCGA-2V-A95S	no	no	no		no alteration	no alteration	no alteration		no alteration	no alteration	no alteration		no alteration	no alteration	no alteration		no alteration	no alteration	no alteration		no alteration	no alteration	no alteration		no alteration	no alteration	no alteration		no alteration	no alteration	no alteration		no alteration	no alteration	no alteration		no alteration	no alteration	no alteration		no alteration	no alteration	no alteration		no alteration	no alteration	no alteration		no alteration
TCGA-2Y-A9GS	no	no	no		no alteration	no alteration	no alteration		no alteration	no alteration	no alteration		no alteration	no alteration	no alteration		no alteration	no alteration	no alteration		no alteration	no alteration	no alteration		no alteration	no alteration	no alteration		no alteration	no alteration	no alteration		no alteration	no alteration	no alteration		no alteration	no alteration	no alteration		no alteration	no alteration	no alteration		no alteration	no alteration	no alteration		no alteration
TCGA-2Y-A9GT	no	no	no		no alteration	no alteration	no alteration		no alteration	no alteration	no alteration		no alteration	no alteration	no alteration		no alteration	no alteration	no alteration		no alteration	no alteration	no alteration		no alteration	no alteration	no alteration		no alteration	no alteration	no alteration		no alteration	no alteration	no alteration		no alteration	no alteration	no alteration		no alteration	no alteration	no alteration		no alteration	no alteration	no alteration		no alteration
TCGA-2Y-A9GU	no	no	no		no alteration	no alteration	no alteration		no alteration	no alteration	no alteration		no alteration	no alteration	no alteration		no alteration	no alteration	no alteration		no alteration	no alteration	no alteration		no alteration	no alteration	no alteration		no alteration	no alteration	no alteration		no alteration	no alteration	no alteration		no alteration	no alteration	no alteration		no alteration	no alteration	no alteration		no alteration	no alteration	no alteration		no alteration
TCGA-2Y-A9GV	no	no	no		no alteration	no alteration	no alteration		no alteration	no alteration	no alteration		no alteration	no alteration	no alteration		no alteration	no alteration	no alteration		no alteration	no alteration	no alteration		no alteration	no alteration	no alteration		no alteration	no alteration	no alteration		no alteration	no alteration	no alteration		no alteration	no alteration	no alteration		no alteration	no alteration	no alteration		no alteration	no alteration	no alteration		no alteration
TCGA-2Y-A9GW	no	no	no		no alteration	no alteration	no alteration		no alteration	no alteration	no alteration		no alteration	no alteration	no alteration		no alteration	no alteration	no alteration		no alteration	no alteration	no alteration		no alteration	no alteration	no alteration		no alteration	no alteration	no alteration		no alteration	no alteration	no alteration		no alteration	no alteration	no alteration		no alteration	no alteration	no alteration		no alteration	no alteration	no alteration		no alteration
TCGA-2Y-A9GX	no	no	no		no alteration	no alteration	no alteration		no alteration	no alteration	no alteration		no alteration	no alteration	no alteration		no alteration	no alteration	no alteration		no alteration	no alteration	no alteration		no alteration	no alteration	no alteration		no alteration	no alteration	no alteration		no alteration	no alteration	no alteration		no alteration	no alteration	no alteration		no alteration	no alteration	no alteration		no alteration	no alteration	no alteration		no alteration
TCGA-2Y-A9GY	no	no	no		no alteration	no alteration	no alteration		no alteration	no alteration	no alteration		no alteration	no alteration	no alteration		no alteration	no alteration	no alteration		no alteration	no alteration	no alteration		no alteration	no alteration	no alteration		no alteration	no alteration	no alteration		no alteration	no alteration	no alteration		no alteration	no alteration	no alteration		no alteration	no alteration	no alteration		no alteration	no alteration	no alteration		no alteration
TCGA-2Y-A9GZ	no	no	no		no alteration	no alteration	no alteration		no alteration	no alteration	no alteration		no alteration	no alteration	no alteration		no alteration	no alteration	no alteration		no alteration	no alteration	no alteration		no alteration	no alteration	no alteration		no alteration	no alteration	no alteration		no alteration	no alteration	no alteration		no alteration	no alteration	no alteration		no alteration	no alteration	no alteration		no alteration	no alteration	no alteration		no alteration
TCGA-2Y-A9H0	no	yes	yes		no alteration	no alteration	no alteration		no alteration	no alteration	no alteration		no alteration	no alteration	no alteration		no alteration	no alteration	no alteration		no alteration	no alteration	no alteration		no alteration	no alteration	no alteration		no alteration	no alteration	no alteration		no alteration	no alteration	no alteration	AMP	AMP	no alteration	no alteration		no alteration	no alteration	no alteration		no alteration	no alteration	no alteration		no alteration
TCGA-2Y-A9H1	no	no	no		no alteration	no alteration	no alteration		no alteration	no alteration	no alteration		no alteration	no alteration	no alteration		no alteration	no alteration	no alteration		no alteration	no alteration	no alteration		no alteration	no alteration	no alteration		no alteration	no alteration	no alteration		no alteration	no alteration	no alteration		no alteration	no alteration	no alteration		no alteration	no alteration	no alteration		no alteration	no alteration	no alteration		no alteration
TCGA-2Y-A9H2	no	yes	yes	AMP	AMP	no alteration	no alteration		no alteration	no alteration	no alteration		no alteration	no alteration	no alteration		no alteration	no alteration	no alteration		no alteration	no alteration	no alteration		no alteration	no alteration	no alteration		no alteration	no alteration	no alteration		no alteration	no alteration	no alteration		no alteration	no alteration	no alteration		no alteration	no alteration	no alteration		no alteration	no alteration	no alteration		no alteration
TCGA-2Y-A9H3	no	no	no		no alteration	no alteration	no alteration		no alteration	no alteration	no alteration		no alteration	no alteration	no alteration		no alteration	no alteration	no alteration		no alteration	no alteration	no alteration		no alteration	no alteration	no alteration		no alteration	no alteration	no alteration		no alteration	no alteration	no alteration		no alteration	no alteration	no alteration		no alteration	no alteration	no alteration		no alteration	no alteration	no alteration		no alteration
TCGA-2Y-A9H4	no	no	no		no alteration	no alteration	no alteration		no alteration	no alteration	no alteration		no alteration	no alteration	no alteration		no alteration	no alteration	no alteration		no alteration	no alteration	no alteration		no alteration	no alteration	no alteration		no alteration	no alteration	no alteration		no alteration	no alteration	no alteration		no alteration	no alteration	no alteration		no alteration	no alteration	no alteration		no alteration	no alteration	no alteration		no alteration
TCGA-2Y-A9H5	no	no	no		no alteration	no alteration	no alteration		no alteration	no alteration	no alteration		no alteration	no alteration	no alteration		no alteration	no alteration	no alteration		no alteration	no alteration	no alteration		no alteration	no alteration	no alteration		no alteration	no alteration	no alteration		no alteration	no alteration	no alteration		no alteration	no alteration	no alteration		no alteration	no alteration	no alteration		no alteration	no alteration	no alteration		no alteration
TCGA-2Y-A9H6	no	no	no		no alteration	no alteration	no alteration		no alteration	no alteration	no alteration		no alteration	no alteration	no alteration		no alteration	no alteration	no alteration		no alteration	no alteration	no alteration		no alteration	no alteration	no alteration		no alteration	no alteration	no alteration		no alteration	no alteration	no alteration		no alteration	no alteration	no alteration		no alteration	no alteration	no alteration		no alteration	no alteration	no alteration		no alteration
TCGA-2Y-A9H7	no	no	no		no alteration	no alteration	no alteration		no alteration	no alteration	no alteration		no alteration	no alteration	no alteration		no alteration	no alteration	no alteration		no alteration	no alteration	no alteration		no alteration	no alteration	no alteration		no alteration	no alteration	no alteration		no alteration	no alteration	no alteration		no alteration	no alteration	no alteration		no alteration	no alteration	no alteration		no alteration	no alteration	no alteration		no alteration
TCGA-2Y-A9H8	no	yes	yes		no alteration	no alteration	no alteration		no alteration	no alteration	no alteration		no alteration	no alteration	no alteration		no alteration	no alteration	no alteration		no alteration	no alteration	no alteration		no alteration	no alteration	no alteration		no alteration	no alteration	no alteration		no alteration	no alteration	no alteration		no alteration	no alteration	no alteration	HOMDEL	HOMDEL	no alteration	no alteration		no alteration	no alteration	no alteration		no alteration
TCGA-2Y-A9H9	yes	no	yes		no alteration	no alteration	no alteration		no alteration	no alteration	no alteration		no alteration	no alteration	no alteration		no alteration	no alteration	no alteration		no alteration	no alteration	no alteration		no alteration	no alteration	no alteration		no alteration	no alteration	no alteration		no alteration	no alteration	no alteration	F492L	no alteration	F492L	no alteration		no alteration	no alteration	no alteration		no alteration	no alteration	no alteration		no alteration
TCGA-2Y-A9HA	no	no	no		no alteration	no alteration	no alteration		no alteration	no alteration	no alteration		no alteration	no alteration	no alteration		no alteration	no alteration	no alteration		no alteration	no alteration	no alteration		no alteration	no alteration	no alteration		no alteration	no alteration	no alteration		no alteration	no alteration	no alteration		no alteration	no alteration	no alteration		no alteration	no alteration	no alteration		no alteration	no alteration	no alteration		no alteration
TCGA-2Y-A9HB	no	no	no		no alteration	no alteration	no alteration		no alteration	no alteration	no alteration		no alteration	no alteration	no alteration		no alteration	no alteration	no alteration		no alteration	no alteration	no alteration		no alteration	no alteration	no alteration		no alteration	no alteration	no alteration		no alteration	no alteration	no alteration		no alteration	no alteration	no alteration		no alteration	no alteration	no alteration		no alteration	no alteration	no alteration		no alteration
TCGA-3K-AAZ8	no	no	no		no alteration	no alteration	no alteration		no alteration	no alteration	no alteration		no alteration	no alteration	no alteration		no alteration	no alteration	no alteration		no alteration	no alteration	no alteration		no alteration	no alteration	no alteration		no alteration	no alteration	no alteration		no alteration	no alteration	no alteration		no alteration	no alteration	no alteration		no alteration	no alteration	no alteration		no alteration	no alteration	no alteration		no alteration
TCGA-4R-AA8I	yes	no	yes		no alteration	no alteration	no alteration		no alteration	no alteration	no alteration		no alteration	no alteration	no alteration		no alteration	no alteration	no alteration		no alteration	no alteration	no alteration	HOMDEL	HOMDEL	no alteration	no alteration	HOMDEL	HOMDEL	no alteration	no alteration	D401G	no alteration	D401G	no alteration		no alteration	no alteration	no alteration		no alteration	no alteration	no alteration		no alteration	no alteration	no alteration		no alteration
TCGA-5C-A9VG	no	no	no		no alteration	no alteration	no alteration		no alteration	no alteration	no alteration		no alteration	no alteration	no alteration		no alteration	no alteration	no alteration		no alteration	no alteration	no alteration		no alteration	no alteration	no alteration		no alteration	no alteration	no alteration		no alteration	no alteration	no alteration		no alteration	no alteration	no alteration		no alteration	no alteration	no alteration		no alteration	no alteration	no alteration		no alteration
TCGA-5C-A9VH	no	no	no		no alteration	no alteration	no alteration		no alteration	no alteration	no alteration		no alteration	no alteration	no alteration		no alteration	no alteration	no alteration		no alteration	no alteration	no alteration		no alteration	no alteration	no alteration		no alteration	no alteration	no alteration		no alteration	no alteration	no alteration		no alteration	no alteration	no alteration		no alteration	no alteration	no alteration		no alteration	no alteration	no alteration		no alteration
TCGA-5C-AAPD	no	no	no		no alteration	no alteration	no alteration		no alteration	no alteration	no alteration		no alteration	no alteration	no alteration		no alteration	no alteration	no alteration		no alteration	no alteration	no alteration		no alteration	no alteration	no alteration		no alteration	no alteration	no alteration		no alteration	no alteration	no alteration		no alteration	no alteration	no alteration		no alteration	no alteration	no alteration		no alteration	no alteration	no alteration		no alteration
TCGA-5R-AA1C	yes	no	yes	Q68*	no alteration	Q68*	no alteration		no alteration	no alteration	no alteration		no alteration	no alteration	no alteration		no alteration	no alteration	no alteration		no alteration	no alteration	no alteration		no alteration	no alteration	no alteration		no alteration	no alteration	no alteration		no alteration	no alteration	no alteration		no alteration	no alteration	no alteration		no alteration	no alteration	no alteration		no alteration	no alteration	no alteration		no alteration
TCGA-5R-AA1D	no	no	no		no alteration	no alteration	no alteration		no alteration	no alteration	no alteration		no alteration	no alteration	no alteration		no alteration	no alteration	no alteration		no alteration	no alteration	no alteration		no alteration	no alteration	no alteration		no alteration	no alteration	no alteration		no alteration	no alteration	no alteration		no alteration	no alteration	no alteration		no alteration	no alteration	no alteration		no alteration	no alteration	no alteration		no alteration
TCGA-5R-AAAM	no	yes	yes	AMP	AMP	no alteration	no alteration		no alteration	no alteration	no alteration		no alteration	no alteration	no alteration		no alteration	no alteration	no alteration		no alteration	no alteration	no alteration		no alteration	no alteration	no alteration		no alteration	no alteration	no alteration		no alteration	no alteration	no alteration		no alteration	no alteration	no alteration		no alteration	no alteration	no alteration		no alteration	no alteration	no alteration		no alteration
TCGA-BC-4073	no	no	no		no alteration	no alteration	no alteration		no alteration	no alteration	no alteration		no alteration	no alteration	no alteration		no alteration	no alteration	no alteration		no alteration	no alteration	no alteration		no alteration	no alteration	no alteration		no alteration	no alteration	no alteration		no alteration	no alteration	no alteration		no alteration	no alteration	no alteration		no alteration	no alteration	no alteration		no alteration	no alteration	no alteration		no alteration
TCGA-BC-A10Q	no	no	no		no alteration	no alteration	no alteration		no alteration	no alteration	no alteration		no alteration	no alteration	no alteration		no alteration	no alteration	no alteration		no alteration	no alteration	no alteration		no alteration	no alteration	no alteration		no alteration	no alteration	no alteration		no alteration	no alteration	no alteration		no alteration	no alteration	no alteration		no alteration	no alteration	no alteration		no alteration	no alteration	no alteration		no alteration
TCGA-BC-A10R	no	no	no		no alteration	no alteration	no alteration		no alteration	no alteration	no alteration		no alteration	no alteration	no alteration		no alteration	no alteration	no alteration		no alteration	no alteration	no alteration		no alteration	no alteration	no alteration		no alteration	no alteration	no alteration		no alteration	no alteration	no alteration		no alteration	no alteration	no alteration		no alteration	no alteration	no alteration		no alteration	no alteration	no alteration		no alteration
TCGA-BC-A10T	no	yes	yes		no alteration	no alteration	no alteration		no alteration	no alteration	no alteration		no alteration	no alteration	no alteration		no alteration	no alteration	no alteration		no alteration	no alteration	no alteration		no alteration	no alteration	no alteration		no alteration	no alteration	no alteration		no alteration	no alteration	no alteration		no alteration	no alteration	no alteration		no alteration	no alteration	no alteration		no alteration	no alteration	no alteration	AMP	AMP
TCGA-BC-A10U	no	no	no		no alteration	no alteration	no alteration		no alteration	no alteration	no alteration		no alteration	no alteration	no alteration		no alteration	no alteration	no alteration		no alteration	no alteration	no alteration		no alteration	no alteration	no alteration		no alteration	no alteration	no alteration		no alteration	no alteration	no alteration		no alteration	no alteration	no alteration		no alteration	no alteration	no alteration		no alteration	no alteration	no alteration		no alteration
TCGA-BC-A10W	no	no	no		no alteration	no alteration	no alteration		no alteration	no alteration	no alteration		no alteration	no alteration	no alteration		no alteration	no alteration	no alteration		no alteration	no alteration	no alteration		no alteration	no alteration	no alteration		no alteration	no alteration	no alteration		no alteration	no alteration	no alteration		no alteration	no alteration	no alteration		no alteration	no alteration	no alteration		no alteration	no alteration	no alteration		no alteration
TCGA-BC-A10X	no	no	no		no alteration	no alteration	no alteration		no alteration	no alteration	no alteration		no alteration	no alteration	no alteration		no alteration	no alteration	no alteration		no alteration	no alteration	no alteration		no alteration	no alteration	no alteration		no alteration	no alteration	no alteration		no alteration	no alteration	no alteration		no alteration	no alteration	no alteration		no alteration	no alteration	no alteration		no alteration	no alteration	no alteration		no alteration
TCGA-BC-A10Y	no	no	no		no alteration	no alteration	no alteration		no alteration	no alteration	no alteration		no alteration	no alteration	no alteration		no alteration	no alteration	no alteration		no alteration	no alteration	no alteration		no alteration	no alteration	no alteration		no alteration	no alteration	no alteration		no alteration	no alteration	no alteration		no alteration	no alteration	no alteration		no alteration	no alteration	no alteration		no alteration	no alteration	no alteration		no alteration
TCGA-BC-A10Z	no	no	no		no alteration	no alteration	no alteration		no alteration	no alteration	no alteration		no alteration	no alteration	no alteration		no alteration	no alteration	no alteration		no alteration	no alteration	no alteration		no alteration	no alteration	no alteration		no alteration	no alteration	no alteration		no alteration	no alteration	no alteration		no alteration	no alteration	no alteration		no alteration	no alteration	no alteration		no alteration	no alteration	no alteration		no alteration
TCGA-BC-A110	no	no	no		no alteration	no alteration	no alteration		no alteration	no alteration	no alteration		no alteration	no alteration	no alteration		no alteration	no alteration	no alteration		no alteration	no alteration	no alteration		no alteration	no alteration	no alteration		no alteration	no alteration	no alteration		no alteration	no alteration	no alteration		no alteration	no alteration	no alteration		no alteration	no alteration	no alteration		no alteration	no alteration	no alteration		no alteration
TCGA-BC-A112	no	yes	yes		no alteration	no alteration	no alteration		no alteration	no alteration	no alteration		no alteration	no alteration	no alteration		no alteration	no alteration	no alteration		no alteration	no alteration	no alteration		no alteration	no alteration	no alteration		no alteration	no alteration	no alteration		no alteration	no alteration	no alteration		no alteration	no alteration	no alteration	HOMDEL	HOMDEL	no alteration	no alteration		no alteration	no alteration	no alteration		no alteration
TCGA-BC-A216	no	no	no		no alteration	no alteration	no alteration		no alteration	no alteration	no alteration		no alteration	no alteration	no alteration		no alteration	no alteration	no alteration		no alteration	no alteration	no alteration		no alteration	no alteration	no alteration		no alteration	no alteration	no alteration		no alteration	no alteration	no alteration		no alteration	no alteration	no alteration		no alteration	no alteration	no alteration		no alteration	no alteration	no alteration		no alteration
TCGA-BC-A217	no	no	no		no alteration	no alteration	no alteration		no alteration	no alteration	no alteration		no alteration	no alteration	no alteration		no alteration	no alteration	no alteration		no alteration	no alteration	no alteration		no alteration	no alteration	no alteration		no alteration	no alteration	no alteration		no alteration	no alteration	no alteration		no alteration	no alteration	no alteration		no alteration	no alteration	no alteration		no alteration	no alteration	no alteration		no alteration
TCGA-BC-A3KF	no	no	no		no alteration	no alteration	no alteration		no alteration	no alteration	no alteration		no alteration	no alteration	no alteration		no alteration	no alteration	no alteration		no alteration	no alteration	no alteration		no alteration	no alteration	no alteration		no alteration	no alteration	no alteration		no alteration	no alteration	no alteration		no alteration	no alteration	no alteration		no alteration	no alteration	no alteration		no alteration	no alteration	no alteration		no alteration
TCGA-BC-A3KG	no	no	no		no alteration	no alteration	no alteration		no alteration	no alteration	no alteration		no alteration	no alteration	no alteration		no alteration	no alteration	no alteration		no alteration	no alteration	no alteration		no alteration	no alteration	no alteration		no alteration	no alteration	no alteration		no alteration	no alteration	no alteration		no alteration	no alteration	no alteration		no alteration	no alteration	no alteration		no alteration	no alteration	no alteration		no alteration
TCGA-BC-A5W4	no	no	no		no alteration	no alteration	no alteration		no alteration	no alteration	no alteration		no alteration	no alteration	no alteration		no alteration	no alteration	no alteration		no alteration	no alteration	no alteration		no alteration	no alteration	no alteration		no alteration	no alteration	no alteration		no alteration	no alteration	no alteration		no alteration	no alteration	no alteration		no alteration	no alteration	no alteration		no alteration	no alteration	no alteration		no alteration
TCGA-BC-A69H	no	yes	yes	AMP	AMP	no alteration	no alteration		no alteration	no alteration	no alteration		no alteration	no alteration	no alteration		no alteration	no alteration	no alteration		no alteration	no alteration	no alteration		no alteration	no alteration	no alteration		no alteration	no alteration	no alteration		no alteration	no alteration	no alteration		no alteration	no alteration	no alteration		no alteration	no alteration	no alteration		no alteration	no alteration	no alteration		no alteration
TCGA-BC-A8YO	no	no	no		no alteration	no alteration	no alteration		no alteration	no alteration	no alteration		no alteration	no alteration	no alteration		no alteration	no alteration	no alteration		no alteration	no alteration	no alteration		no alteration	no alteration	no alteration		no alteration	no alteration	no alteration		no alteration	no alteration	no alteration		no alteration	no alteration	no alteration		no alteration	no alteration	no alteration		no alteration	no alteration	no alteration		no alteration
TCGA-BD-A2L6	no	no	no		no alteration	no alteration	no alteration		no alteration	no alteration	no alteration		no alteration	no alteration	no alteration		no alteration	no alteration	no alteration		no alteration	no alteration	no alteration		no alteration	no alteration	no alteration		no alteration	no alteration	no alteration		no alteration	no alteration	no alteration		no alteration	no alteration	no alteration		no alteration	no alteration	no alteration		no alteration	no alteration	no alteration		no alteration
TCGA-BD-A3EP	no	no	no		no alteration	no alteration	no alteration		no alteration	no alteration	no alteration		no alteration	no alteration	no alteration		no alteration	no alteration	no alteration		no alteration	no alteration	no alteration		no alteration	no alteration	no alteration		no alteration	no alteration	no alteration		no alteration	no alteration	no alteration		no alteration	no alteration	no alteration		no alteration	no alteration	no alteration		no alteration	no alteration	no alteration		no alteration
TCGA-BD-A3ER	yes	no	yes		no alteration	no alteration	no alteration		no alteration	no alteration	no alteration		no alteration	no alteration	no alteration		no alteration	no alteration	no alteration		no alteration	no alteration	no alteration	S19N	no alteration	S19N	no alteration	HOMDEL	HOMDEL	no alteration	no alteration		no alteration	no alteration	no alteration		no alteration	no alteration	no alteration		no alteration	no alteration	no alteration	HOMDEL	HOMDEL	no alteration	no alteration		no alteration
TCGA-BW-A5NO	no	yes	yes		no alteration	no alteration	no alteration		no alteration	no alteration	no alteration		no alteration	no alteration	no alteration		no alteration	no alteration	no alteration		no alteration	no alteration	no alteration		no alteration	no alteration	no alteration		no alteration	no alteration	no alteration	AMP	AMP	no alteration	no alteration		no alteration	no alteration	no alteration		no alteration	no alteration	no alteration		no alteration	no alteration	no alteration		no alteration
TCGA-BW-A5NP	no	yes	yes		no alteration	no alteration	no alteration		no alteration	no alteration	no alteration		no alteration	no alteration	no alteration		no alteration	no alteration	no alteration		no alteration	no alteration	no alteration		no alteration	no alteration	no alteration		no alteration	no alteration	no alteration	AMP	AMP	no alteration	no alteration		no alteration	no alteration	no alteration		no alteration	no alteration	no alteration		no alteration	no alteration	no alteration		no alteration
TCGA-BW-A5NQ	no	no	no		no alteration	no alteration	no alteration		no alteration	no alteration	no alteration		no alteration	no alteration	no alteration		no alteration	no alteration	no alteration		no alteration	no alteration	no alteration		no alteration	no alteration	no alteration		no alteration	no alteration	no alteration		no alteration	no alteration	no alteration		no alteration	no alteration	no alteration		no alteration	no alteration	no alteration		no alteration	no alteration	no alteration		no alteration
TCGA-CC-5258	no	yes	yes	AMP	AMP	no alteration	no alteration		no alteration	no alteration	no alteration		no alteration	no alteration	no alteration		no alteration	no alteration	no alteration		no alteration	no alteration	no alteration		no alteration	no alteration	no alteration		no alteration	no alteration	no alteration		no alteration	no alteration	no alteration		no alteration	no alteration	no alteration		no alteration	no alteration	no alteration		no alteration	no alteration	no alteration		no alteration
TCGA-CC-5260	no	no	no		no alteration	no alteration	no alteration		no alteration	no alteration	no alteration		no alteration	no alteration	no alteration		no alteration	no alteration	no alteration		no alteration	no alteration	no alteration		no alteration	no alteration	no alteration		no alteration	no alteration	no alteration		no alteration	no alteration	no alteration		no alteration	no alteration	no alteration		no alteration	no alteration	no alteration		no alteration	no alteration	no alteration		no alteration
TCGA-CC-5261	no	yes	yes		no alteration	no alteration	no alteration		no alteration	no alteration	no alteration		no alteration	no alteration	no alteration		no alteration	no alteration	no alteration	AMP	AMP	no alteration	no alteration		no alteration	no alteration	no alteration		no alteration	no alteration	no alteration		no alteration	no alteration	no alteration		no alteration	no alteration	no alteration		no alteration	no alteration	no alteration		no alteration	no alteration	no alteration		no alteration
TCGA-CC-5262	no	no	no		no alteration	no alteration	no alteration		no alteration	no alteration	no alteration		no alteration	no alteration	no alteration		no alteration	no alteration	no alteration		no alteration	no alteration	no alteration		no alteration	no alteration	no alteration		no alteration	no alteration	no alteration		no alteration	no alteration	no alteration		no alteration	no alteration	no alteration		no alteration	no alteration	no alteration		no alteration	no alteration	no alteration		no alteration
TCGA-CC-5263	no	no	no		no alteration	no alteration	no alteration		no alteration	no alteration	no alteration		no alteration	no alteration	no alteration		no alteration	no alteration	no alteration		no alteration	no alteration	no alteration		no alteration	no alteration	no alteration		no alteration	no alteration	no alteration		no alteration	no alteration	no alteration		no alteration	no alteration	no alteration		no alteration	no alteration	no alteration		no alteration	no alteration	no alteration		no alteration
TCGA-CC-5264	no	no	no		no alteration	no alteration	no alteration		no alteration	no alteration	no alteration		no alteration	no alteration	no alteration		no alteration	no alteration	no alteration		no alteration	no alteration	no alteration		no alteration	no alteration	no alteration		no alteration	no alteration	no alteration		no alteration	no alteration	no alteration		no alteration	no alteration	no alteration		no alteration	no alteration	no alteration		no alteration	no alteration	no alteration		no alteration
TCGA-CC-A1HT	no	no	no		no alteration	no alteration	no alteration		no alteration	no alteration	no alteration		no alteration	no alteration	no alteration		no alteration	no alteration	no alteration		no alteration	no alteration	no alteration		no alteration	no alteration	no alteration		no alteration	no alteration	no alteration		no alteration	no alteration	no alteration		no alteration	no alteration	no alteration		no alteration	no alteration	no alteration		no alteration	no alteration	no alteration		no alteration
TCGA-CC-A3M9	yes	no	yes		no alteration	no alteration	no alteration		no alteration	no alteration	no alteration		no alteration	no alteration	no alteration	M795T	no alteration	M795T	no alteration		no alteration	no alteration	no alteration		no alteration	no alteration	no alteration		no alteration	no alteration	no alteration		no alteration	no alteration	no alteration		no alteration	no alteration	no alteration		no alteration	no alteration	no alteration		no alteration	no alteration	no alteration		no alteration
TCGA-CC-A3MA	no	yes	yes	AMP	AMP	no alteration	no alteration		no alteration	no alteration	no alteration		no alteration	no alteration	no alteration		no alteration	no alteration	no alteration		no alteration	no alteration	no alteration		no alteration	no alteration	no alteration		no alteration	no alteration	no alteration		no alteration	no alteration	no alteration		no alteration	no alteration	no alteration		no alteration	no alteration	no alteration		no alteration	no alteration	no alteration		no alteration
TCGA-CC-A3MB	yes	no	yes		no alteration	no alteration	no alteration		no alteration	no alteration	no alteration		no alteration	no alteration	no alteration	A1025V	no alteration	A1025V	no alteration		no alteration	no alteration	no alteration		no alteration	no alteration	no alteration		no alteration	no alteration	no alteration		no alteration	no alteration	no alteration		no alteration	no alteration	no alteration		no alteration	no alteration	no alteration		no alteration	no alteration	no alteration		no alteration
TCGA-CC-A3MC	no	no	no		no alteration	no alteration	no alteration		no alteration	no alteration	no alteration		no alteration	no alteration	no alteration		no alteration	no alteration	no alteration		no alteration	no alteration	no alteration		no alteration	no alteration	no alteration		no alteration	no alteration	no alteration		no alteration	no alteration	no alteration		no alteration	no alteration	no alteration		no alteration	no alteration	no alteration		no alteration	no alteration	no alteration		no alteration
TCGA-CC-A5UC	no	no	no		no alteration	no alteration	no alteration		no alteration	no alteration	no alteration		no alteration	no alteration	no alteration		no alteration	no alteration	no alteration		no alteration	no alteration	no alteration		no alteration	no alteration	no alteration		no alteration	no alteration	no alteration		no alteration	no alteration	no alteration		no alteration	no alteration	no alteration		no alteration	no alteration	no alteration		no alteration	no alteration	no alteration		no alteration
TCGA-CC-A5UD	no	no	no		no alteration	no alteration	no alteration		no alteration	no alteration	no alteration		no alteration	no alteration	no alteration		no alteration	no alteration	no alteration		no alteration	no alteration	no alteration		no alteration	no alteration	no alteration		no alteration	no alteration	no alteration		no alteration	no alteration	no alteration		no alteration	no alteration	no alteration		no alteration	no alteration	no alteration		no alteration	no alteration	no alteration		no alteration
TCGA-CC-A5UE	yes	no	yes	AMP	AMP	no alteration	no alteration		no alteration	no alteration	no alteration		no alteration	no alteration	no alteration		no alteration	no alteration	no alteration		no alteration	no alteration	no alteration		no alteration	no alteration	no alteration		no alteration	no alteration	no alteration		no alteration	no alteration	no alteration		no alteration	no alteration	no alteration		no alteration	no alteration	no alteration		no alteration	no alteration	no alteration		no alteration
TCGA-CC-A7IE	no	yes	yes	AMP	AMP	no alteration	no alteration		no alteration	no alteration	no alteration		no alteration	no alteration	no alteration		no alteration	no alteration	no alteration		no alteration	no alteration	no alteration		no alteration	no alteration	no alteration		no alteration	no alteration	no alteration		no alteration	no alteration	no alteration		no alteration	no alteration	no alteration		no alteration	no alteration	no alteration		no alteration	no alteration	no alteration		no alteration
TCGA-CC-A7IF	no	no	no		no alteration	no alteration	no alteration		no alteration	no alteration	no alteration		no alteration	no alteration	no alteration		no alteration	no alteration	no alteration		no alteration	no alteration	no alteration		no alteration	no alteration	no alteration		no alteration	no alteration	no alteration		no alteration	no alteration	no alteration		no alteration	no alteration	no alteration		no alteration	no alteration	no alteration		no alteration	no alteration	no alteration		no alteration
TCGA-CC-A7IG	no	no	no		no alteration	no alteration	no alteration		no alteration	no alteration	no alteration		no alteration	no alteration	no alteration		no alteration	no alteration	no alteration		no alteration	no alteration	no alteration		no alteration	no alteration	no alteration		no alteration	no alteration	no alteration		no alteration	no alteration	no alteration		no alteration	no alteration	no alteration		no alteration	no alteration	no alteration		no alteration	no alteration	no alteration		no alteration
TCGA-CC-A7IH	no	no	no		no alteration	no alteration	no alteration		no alteration	no alteration	no alteration		no alteration	no alteration	no alteration		no alteration	no alteration	no alteration		no alteration	no alteration	no alteration		no alteration	no alteration	no alteration		no alteration	no alteration	no alteration		no alteration	no alteration	no alteration		no alteration	no alteration	no alteration		no alteration	no alteration	no alteration		no alteration	no alteration	no alteration		no alteration
TCGA-CC-A7II	no	no	no		no alteration	no alteration	no alteration		no alteration	no alteration	no alteration		no alteration	no alteration	no alteration		no alteration	no alteration	no alteration		no alteration	no alteration	no alteration		no alteration	no alteration	no alteration		no alteration	no alteration	no alteration		no alteration	no alteration	no alteration		no alteration	no alteration	no alteration		no alteration	no alteration	no alteration		no alteration	no alteration	no alteration		no alteration
TCGA-CC-A7IJ	no	no	no		no alteration	no alteration	no alteration		no alteration	no alteration	no alteration		no alteration	no alteration	no alteration		no alteration	no alteration	no alteration		no alteration	no alteration	no alteration		no alteration	no alteration	no alteration		no alteration	no alteration	no alteration		no alteration	no alteration	no alteration		no alteration	no alteration	no alteration		no alteration	no alteration	no alteration		no alteration	no alteration	no alteration		no alteration
TCGA-CC-A7IK	yes	no	yes	AMP	AMP	no alteration	no alteration		no alteration	no alteration	no alteration		no alteration	no alteration	no alteration	C25R	no alteration	C25R	no alteration		no alteration	no alteration	no alteration		no alteration	no alteration	no alteration		no alteration	no alteration	no alteration		no alteration	no alteration	no alteration		no alteration	no alteration	no alteration		no alteration	no alteration	no alteration		no alteration	no alteration	no alteration		no alteration
TCGA-CC-A7IL	no	no	no		no alteration	no alteration	no alteration		no alteration	no alteration	no alteration		no alteration	no alteration	no alteration		no alteration	no alteration	no alteration		no alteration	no alteration	no alteration		no alteration	no alteration	no alteration		no alteration	no alteration	no alteration		no alteration	no alteration	no alteration		no alteration	no alteration	no alteration		no alteration	no alteration	no alteration		no alteration	no alteration	no alteration		no alteration
TCGA-CC-A8HT	no	no	no		no alteration	no alteration	no alteration		no alteration	no alteration	no alteration		no alteration	no alteration	no alteration		no alteration	no alteration	no alteration		no alteration	no alteration	no alteration		no alteration	no alteration	no alteration		no alteration	no alteration	no alteration		no alteration	no alteration	no alteration		no alteration	no alteration	no alteration		no alteration	no alteration	no alteration		no alteration	no alteration	no alteration		no alteration
TCGA-CC-A8HU	no	no	no		no alteration	no alteration	no alteration		no alteration	no alteration	no alteration		no alteration	no alteration	no alteration		no alteration	no alteration	no alteration		no alteration	no alteration	no alteration		no alteration	no alteration	no alteration		no alteration	no alteration	no alteration		no alteration	no alteration	no alteration		no alteration	no alteration	no alteration		no alteration	no alteration	no alteration		no alteration	no alteration	no alteration		no alteration
TCGA-CC-A8HV	no	no	no		no alteration	no alteration	no alteration		no alteration	no alteration	no alteration		no alteration	no alteration	no alteration		no alteration	no alteration	no alteration		no alteration	no alteration	no alteration		no alteration	no alteration	no alteration		no alteration	no alteration	no alteration		no alteration	no alteration	no alteration		no alteration	no alteration	no alteration		no alteration	no alteration	no alteration		no alteration	no alteration	no alteration		no alteration
TCGA-CC-A9FS	no	no	no		no alteration	no alteration	no alteration		no alteration	no alteration	no alteration		no alteration	no alteration	no alteration		no alteration	no alteration	no alteration		no alteration	no alteration	no alteration		no alteration	no alteration	no alteration		no alteration	no alteration	no alteration		no alteration	no alteration	no alteration		no alteration	no alteration	no alteration		no alteration	no alteration	no alteration		no alteration	no alteration	no alteration		no alteration
TCGA-CC-A9FU	no	no	no		no alteration	no alteration	no alteration		no alteration	no alteration	no alteration		no alteration	no alteration	no alteration		no alteration	no alteration	no alteration		no alteration	no alteration	no alteration		no alteration	no alteration	no alteration		no alteration	no alteration	no alteration		no alteration	no alteration	no alteration		no alteration	no alteration	no alteration		no alteration	no alteration	no alteration		no alteration	no alteration	no alteration		no alteration
TCGA-CC-A9FV	no	no	no		no alteration	no alteration	no alteration		no alteration	no alteration	no alteration		no alteration	no alteration	no alteration		no alteration	no alteration	no alteration		no alteration	no alteration	no alteration		no alteration	no alteration	no alteration		no alteration	no alteration	no alteration		no alteration	no alteration	no alteration		no alteration	no alteration	no alteration		no alteration	no alteration	no alteration		no alteration	no alteration	no alteration		no alteration
TCGA-CC-A9FW	no	yes	yes		no alteration	no alteration	no alteration		no alteration	no alteration	no alteration		no alteration	no alteration	no alteration		no alteration	no alteration	no alteration		no alteration	no alteration	no alteration		no alteration	no alteration	no alteration	HOMDEL	HOMDEL	no alteration	no alteration		no alteration	no alteration	no alteration		no alteration	no alteration	no alteration		no alteration	no alteration	no alteration		no alteration	no alteration	no alteration		no alteration
TCGA-DD-A113	no	no	no		no alteration	no alteration	no alteration		no alteration	no alteration	no alteration		no alteration	no alteration	no alteration		no alteration	no alteration	no alteration		no alteration	no alteration	no alteration		no alteration	no alteration	no alteration		no alteration	no alteration	no alteration		no alteration	no alteration	no alteration		no alteration	no alteration	no alteration		no alteration	no alteration	no alteration		no alteration	no alteration	no alteration		no alteration
TCGA-DD-A114	no	no	no		no alteration	no alteration	no alteration		no alteration	no alteration	no alteration		no alteration	no alteration	no alteration		no alteration	no alteration	no alteration		no alteration	no alteration	no alteration		no alteration	no alteration	no alteration		no alteration	no alteration	no alteration		no alteration	no alteration	no alteration		no alteration	no alteration	no alteration		no alteration	no alteration	no alteration		no alteration	no alteration	no alteration		no alteration
TCGA-DD-A115	no	yes	yes		no alteration	no alteration	no alteration		no alteration	no alteration	no alteration		no alteration	no alteration	no alteration		no alteration	no alteration	no alteration		no alteration	no alteration	no alteration	HOMDEL	HOMDEL	no alteration	no alteration		no alteration	no alteration	no alteration		no alteration	no alteration	no alteration		no alteration	no alteration	no alteration		no alteration	no alteration	no alteration		no alteration	no alteration	no alteration		no alteration
TCGA-DD-A116	no	no	no		no alteration	no alteration	no alteration		no alteration	no alteration	no alteration		no alteration	no alteration	no alteration		no alteration	no alteration	no alteration		no alteration	no alteration	no alteration		no alteration	no alteration	no alteration		no alteration	no alteration	no alteration		no alteration	no alteration	no alteration		no alteration	no alteration	no alteration		no alteration	no alteration	no alteration		no alteration	no alteration	no alteration		no alteration
TCGA-DD-A118	no	no	no		no alteration	no alteration	no alteration		no alteration	no alteration	no alteration		no alteration	no alteration	no alteration		no alteration	no alteration	no alteration		no alteration	no alteration	no alteration		no alteration	no alteration	no alteration		no alteration	no alteration	no alteration		no alteration	no alteration	no alteration		no alteration	no alteration	no alteration		no alteration	no alteration	no alteration		no alteration	no alteration	no alteration		no alteration
TCGA-DD-A119	yes	no	yes	AMP	AMP	no alteration	no alteration		no alteration	no alteration	no alteration		no alteration	no alteration	no alteration	R1347G	no alteration	R1347G	no alteration		no alteration	no alteration	no alteration		no alteration	no alteration	no alteration		no alteration	no alteration	no alteration		no alteration	no alteration	no alteration		no alteration	no alteration	no alteration		no alteration	no alteration	no alteration		no alteration	no alteration	no alteration	HOMDEL	HOMDEL
TCGA-DD-A11A	no	no	no		no alteration	no alteration	no alteration		no alteration	no alteration	no alteration		no alteration	no alteration	no alteration		no alteration	no alteration	no alteration		no alteration	no alteration	no alteration		no alteration	no alteration	no alteration		no alteration	no alteration	no alteration		no alteration	no alteration	no alteration		no alteration	no alteration	no alteration		no alteration	no alteration	no alteration		no alteration	no alteration	no alteration		no alteration
TCGA-DD-A11B	no	no	no		no alteration	no alteration	no alteration		no alteration	no alteration	no alteration		no alteration	no alteration	no alteration		no alteration	no alteration	no alteration		no alteration	no alteration	no alteration		no alteration	no alteration	no alteration		no alteration	no alteration	no alteration		no alteration	no alteration	no alteration		no alteration	no alteration	no alteration		no alteration	no alteration	no alteration		no alteration	no alteration	no alteration		no alteration
TCGA-DD-A11C	no	yes	yes		no alteration	no alteration	no alteration		no alteration	no alteration	no alteration		no alteration	no alteration	no alteration		no alteration	no alteration	no alteration		no alteration	no alteration	no alteration		no alteration	no alteration	no alteration		no alteration	no alteration	no alteration	AMP	AMP	no alteration	no alteration		no alteration	no alteration	no alteration		no alteration	no alteration	no alteration		no alteration	no alteration	no alteration		no alteration
TCGA-DD-A11D	no	no	no		no alteration	no alteration	no alteration		no alteration	no alteration	no alteration		no alteration	no alteration	no alteration		no alteration	no alteration	no alteration		no alteration	no alteration	no alteration		no alteration	no alteration	no alteration		no alteration	no alteration	no alteration		no alteration	no alteration	no alteration		no alteration	no alteration	no alteration		no alteration	no alteration	no alteration		no alteration	no alteration	no alteration		no alteration
TCGA-DD-A1E9	no	no	no		no alteration	no alteration	no alteration		no alteration	no alteration	no alteration		no alteration	no alteration	no alteration		no alteration	no alteration	no alteration		no alteration	no alteration	no alteration		no alteration	no alteration	no alteration		no alteration	no alteration	no alteration		no alteration	no alteration	no alteration		no alteration	no alteration	no alteration		no alteration	no alteration	no alteration		no alteration	no alteration	no alteration		no alteration
TCGA-DD-A1EA	no	yes	yes		no alteration	no alteration	no alteration		no alteration	no alteration	no alteration		no alteration	no alteration	no alteration		no alteration	no alteration	no alteration		no alteration	no alteration	no alteration		no alteration	no alteration	no alteration		no alteration	no alteration	no alteration		no alteration	no alteration	no alteration		no alteration	no alteration	no alteration		no alteration	no alteration	no alteration		no alteration	no alteration	no alteration	HOMDEL	HOMDEL
TCGA-DD-A1EB	no	no	no		no alteration	no alteration	no alteration		no alteration	no alteration	no alteration		no alteration	no alteration	no alteration		no alteration	no alteration	no alteration		no alteration	no alteration	no alteration		no alteration	no alteration	no alteration		no alteration	no alteration	no alteration		no alteration	no alteration	no alteration		no alteration	no alteration	no alteration		no alteration	no alteration	no alteration		no alteration	no alteration	no alteration		no alteration
TCGA-DD-A1EC	no	no	no		no alteration	no alteration	no alteration		no alteration	no alteration	no alteration		no alteration	no alteration	no alteration		no alteration	no alteration	no alteration		no alteration	no alteration	no alteration		no alteration	no alteration	no alteration		no alteration	no alteration	no alteration		no alteration	no alteration	no alteration		no alteration	no alteration	no alteration		no alteration	no alteration	no alteration		no alteration	no alteration	no alteration		no alteration
TCGA-DD-A1ED	no	no	no		no alteration	no alteration	no alteration		no alteration	no alteration	no alteration		no alteration	no alteration	no alteration		no alteration	no alteration	no alteration		no alteration	no alteration	no alteration		no alteration	no alteration	no alteration		no alteration	no alteration	no alteration		no alteration	no alteration	no alteration		no alteration	no alteration	no alteration		no alteration	no alteration	no alteration		no alteration	no alteration	no alteration		no alteration
TCGA-DD-A1EE	yes	no	yes		no alteration	no alteration	no alteration		no alteration	no alteration	no alteration		no alteration	no alteration	no alteration		no alteration	no alteration	no alteration		no alteration	no alteration	no alteration		no alteration	no alteration	no alteration		no alteration	no alteration	no alteration	G65R	no alteration	G65R	no alteration		no alteration	no alteration	no alteration		no alteration	no alteration	no alteration		no alteration	no alteration	no alteration		no alteration
TCGA-DD-A1EF	yes	no	yes		no alteration	no alteration	no alteration		no alteration	no alteration	no alteration		no alteration	no alteration	no alteration		no alteration	no alteration	no alteration		no alteration	no alteration	no alteration		no alteration	no alteration	no alteration		no alteration	no alteration	no alteration		no alteration	no alteration	no alteration		no alteration	no alteration	no alteration	H261Q	no alteration	H261Q	no alteration		no alteration	no alteration	no alteration		no alteration
TCGA-DD-A1EG	no	yes	yes	AMP	AMP	no alteration	no alteration		no alteration	no alteration	no alteration		no alteration	no alteration	no alteration		no alteration	no alteration	no alteration		no alteration	no alteration	no alteration		no alteration	no alteration	no alteration		no alteration	no alteration	no alteration		no alteration	no alteration	no alteration		no alteration	no alteration	no alteration		no alteration	no alteration	no alteration		no alteration	no alteration	no alteration		no alteration
TCGA-DD-A1EH	no	no	no		no alteration	no alteration	no alteration		no alteration	no alteration	no alteration		no alteration	no alteration	no alteration		no alteration	no alteration	no alteration		no alteration	no alteration	no alteration		no alteration	no alteration	no alteration		no alteration	no alteration	no alteration		no alteration	no alteration	no alteration		no alteration	no alteration	no alteration		no alteration	no alteration	no alteration		no alteration	no alteration	no alteration		no alteration
TCGA-DD-A1EI	no	yes	yes	AMP	AMP	no alteration	no alteration		no alteration	no alteration	no alteration		no alteration	no alteration	no alteration		no alteration	no alteration	no alteration		no alteration	no alteration	no alteration		no alteration	no alteration	no alteration		no alteration	no alteration	no alteration		no alteration	no alteration	no alteration		no alteration	no alteration	no alteration		no alteration	no alteration	no alteration		no alteration	no alteration	no alteration		no alteration
TCGA-DD-A1EJ	no	no	no		no alteration	no alteration	no alteration		no alteration	no alteration	no alteration		no alteration	no alteration	no alteration		no alteration	no alteration	no alteration		no alteration	no alteration	no alteration		no alteration	no alteration	no alteration		no alteration	no alteration	no alteration		no alteration	no alteration	no alteration		no alteration	no alteration	no alteration		no alteration	no alteration	no alteration		no alteration	no alteration	no alteration		no alteration
TCGA-DD-A1EK	no	no	no		no alteration	no alteration	no alteration		no alteration	no alteration	no alteration		no alteration	no alteration	no alteration		no alteration	no alteration	no alteration		no alteration	no alteration	no alteration		no alteration	no alteration	no alteration		no alteration	no alteration	no alteration		no alteration	no alteration	no alteration		no alteration	no alteration	no alteration		no alteration	no alteration	no alteration		no alteration	no alteration	no alteration		no alteration
TCGA-DD-A1EL	no	yes	yes	AMP	AMP	no alteration	no alteration		no alteration	no alteration	no alteration		no alteration	no alteration	no alteration		no alteration	no alteration	no alteration		no alteration	no alteration	no alteration		no alteration	no alteration	no alteration		no alteration	no alteration	no alteration		no alteration	no alteration	no alteration		no alteration	no alteration	no alteration		no alteration	no alteration	no alteration		no alteration	no alteration	no alteration		no alteration
TCGA-DD-A39V	no	yes	yes	AMP	AMP	no alteration	no alteration		no alteration	no alteration	no alteration		no alteration	no alteration	no alteration		no alteration	no alteration	no alteration		no alteration	no alteration	no alteration		no alteration	no alteration	no alteration		no alteration	no alteration	no alteration		no alteration	no alteration	no alteration		no alteration	no alteration	no alteration		no alteration	no alteration	no alteration		no alteration	no alteration	no alteration		no alteration
TCGA-DD-A39W	no	no	no		no alteration	no alteration	no alteration		no alteration	no alteration	no alteration		no alteration	no alteration	no alteration		no alteration	no alteration	no alteration		no alteration	no alteration	no alteration		no alteration	no alteration	no alteration		no alteration	no alteration	no alteration		no alteration	no alteration	no alteration		no alteration	no alteration	no alteration		no alteration	no alteration	no alteration		no alteration	no alteration	no alteration		no alteration
TCGA-DD-A39X	yes	no	yes		no alteration	no alteration	no alteration		no alteration	no alteration	no alteration		no alteration	no alteration	no alteration		no alteration	no alteration	no alteration		no alteration	no alteration	no alteration		no alteration	no alteration	no alteration		no alteration	no alteration	no alteration		no alteration	no alteration	no alteration		no alteration	no alteration	no alteration		no alteration	no alteration	no alteration		no alteration	no alteration	no alteration		no alteration
TCGA-DD-A39Y	yes	no	yes	AMP,N821Ifs*8	AMP	N821Ifs*8	no alteration		no alteration	no alteration	no alteration		no alteration	no alteration	no alteration		no alteration	no alteration	no alteration		no alteration	no alteration	no alteration		no alteration	no alteration	no alteration		no alteration	no alteration	no alteration		no alteration	no alteration	no alteration		no alteration	no alteration	no alteration		no alteration	no alteration	no alteration		no alteration	no alteration	no alteration		no alteration
TCGA-DD-A39Z	no	no	no		no alteration	no alteration	no alteration		no alteration	no alteration	no alteration		no alteration	no alteration	no alteration		no alteration	no alteration	no alteration		no alteration	no alteration	no alteration		no alteration	no alteration	no alteration		no alteration	no alteration	no alteration		no alteration	no alteration	no alteration		no alteration	no alteration	no alteration		no alteration	no alteration	no alteration		no alteration	no alteration	no alteration		no alteration
TCGA-DD-A3A0	yes	no	yes		no alteration	no alteration	no alteration		no alteration	no alteration	no alteration		no alteration	no alteration	no alteration	L1135Yfs*4,S1335Lfs*31	no alteration	L1135Yfs*4,S1335Lfs*31	no alteration		no alteration	no alteration	no alteration		no alteration	no alteration	no alteration		no alteration	no alteration	no alteration		no alteration	no alteration	no alteration		no alteration	no alteration	no alteration		no alteration	no alteration	no alteration		no alteration	no alteration	no alteration		no alteration
TCGA-DD-A3A1	no	no	no		no alteration	no alteration	no alteration		no alteration	no alteration	no alteration		no alteration	no alteration	no alteration		no alteration	no alteration	no alteration		no alteration	no alteration	no alteration		no alteration	no alteration	no alteration		no alteration	no alteration	no alteration		no alteration	no alteration	no alteration		no alteration	no alteration	no alteration		no alteration	no alteration	no alteration		no alteration	no alteration	no alteration		no alteration
TCGA-DD-A3A2	no	no	no		no alteration	no alteration	no alteration		no alteration	no alteration	no alteration		no alteration	no alteration	no alteration		no alteration	no alteration	no alteration		no alteration	no alteration	no alteration		no alteration	no alteration	no alteration		no alteration	no alteration	no alteration		no alteration	no alteration	no alteration		no alteration	no alteration	no alteration		no alteration	no alteration	no alteration		no alteration	no alteration	no alteration		no alteration
TCGA-DD-A3A3	no	yes	yes	AMP	AMP	no alteration	no alteration		no alteration	no alteration	no alteration		no alteration	no alteration	no alteration		no alteration	no alteration	no alteration		no alteration	no alteration	no alteration		no alteration	no alteration	no alteration		no alteration	no alteration	no alteration		no alteration	no alteration	no alteration		no alteration	no alteration	no alteration		no alteration	no alteration	no alteration		no alteration	no alteration	no alteration	AMP	AMP
TCGA-DD-A3A4	no	no	no		no alteration	no alteration	no alteration		no alteration	no alteration	no alteration		no alteration	no alteration	no alteration		no alteration	no alteration	no alteration		no alteration	no alteration	no alteration		no alteration	no alteration	no alteration		no alteration	no alteration	no alteration		no alteration	no alteration	no alteration		no alteration	no alteration	no alteration		no alteration	no alteration	no alteration		no alteration	no alteration	no alteration		no alteration
TCGA-DD-A3A5	no	yes	yes		no alteration	no alteration	no alteration		no alteration	no alteration	no alteration		no alteration	no alteration	no alteration		no alteration	no alteration	no alteration		no alteration	no alteration	no alteration		no alteration	no alteration	no alteration		no alteration	no alteration	no alteration		no alteration	no alteration	no alteration	AMP	AMP	no alteration	no alteration		no alteration	no alteration	no alteration		no alteration	no alteration	no alteration	AMP	AMP
TCGA-DD-A3A6	no	no	no		no alteration	no alteration	no alteration		no alteration	no alteration	no alteration		no alteration	no alteration	no alteration		no alteration	no alteration	no alteration		no alteration	no alteration	no alteration		no alteration	no alteration	no alteration		no alteration	no alteration	no alteration		no alteration	no alteration	no alteration		no alteration	no alteration	no alteration		no alteration	no alteration	no alteration		no alteration	no alteration	no alteration		no alteration
TCGA-DD-A3A7	no	no	no		no alteration	no alteration	no alteration		no alteration	no alteration	no alteration		no alteration	no alteration	no alteration		no alteration	no alteration	no alteration		no alteration	no alteration	no alteration		no alteration	no alteration	no alteration		no alteration	no alteration	no alteration		no alteration	no alteration	no alteration		no alteration	no alteration	no alteration		no alteration	no alteration	no alteration		no alteration	no alteration	no alteration		no alteration
TCGA-DD-A3A8	no	yes	yes	AMP	AMP	no alteration	no alteration		no alteration	no alteration	no alteration		no alteration	no alteration	no alteration		no alteration	no alteration	no alteration		no alteration	no alteration	no alteration		no alteration	no alteration	no alteration		no alteration	no alteration	no alteration		no alteration	no alteration	no alteration		no alteration	no alteration	no alteration		no alteration	no alteration	no alteration		no alteration	no alteration	no alteration		no alteration
TCGA-DD-A3A9	no	no	no		no alteration	no alteration	no alteration		no alteration	no alteration	no alteration		no alteration	no alteration	no alteration		no alteration	no alteration	no alteration		no alteration	no alteration	no alteration		no alteration	no alteration	no alteration		no alteration	no alteration	no alteration		no alteration	no alteration	no alteration		no alteration	no alteration	no alteration		no alteration	no alteration	no alteration		no alteration	no alteration	no alteration		no alteration
TCGA-DD-A4NA	no	no	no		no alteration	no alteration	no alteration		no alteration	no alteration	no alteration		no alteration	no alteration	no alteration		no alteration	no alteration	no alteration		no alteration	no alteration	no alteration		no alteration	no alteration	no alteration		no alteration	no alteration	no alteration		no alteration	no alteration	no alteration		no alteration	no alteration	no alteration		no alteration	no alteration	no alteration		no alteration	no alteration	no alteration		no alteration
TCGA-DD-A4NB	no	no	no		no alteration	no alteration	no alteration		no alteration	no alteration	no alteration		no alteration	no alteration	no alteration		no alteration	no alteration	no alteration		no alteration	no alteration	no alteration		no alteration	no alteration	no alteration		no alteration	no alteration	no alteration		no alteration	no alteration	no alteration		no alteration	no alteration	no alteration		no alteration	no alteration	no alteration		no alteration	no alteration	no alteration		no alteration
TCGA-DD-A4ND	no	no	no		no alteration	no alteration	no alteration		no alteration	no alteration	no alteration		no alteration	no alteration	no alteration		no alteration	no alteration	no alteration		no alteration	no alteration	no alteration		no alteration	no alteration	no alteration		no alteration	no alteration	no alteration		no alteration	no alteration	no alteration		no alteration	no alteration	no alteration		no alteration	no alteration	no alteration		no alteration	no alteration	no alteration		no alteration
TCGA-DD-A4NF	no	no	no		no alteration	no alteration	no alteration		no alteration	no alteration	no alteration		no alteration	no alteration	no alteration		no alteration	no alteration	no alteration		no alteration	no alteration	no alteration		no alteration	no alteration	no alteration		no alteration	no alteration	no alteration		no alteration	no alteration	no alteration		no alteration	no alteration	no alteration		no alteration	no alteration	no alteration		no alteration	no alteration	no alteration		no alteration
TCGA-DD-A4NH	no	no	no		no alteration	no alteration	no alteration		no alteration	no alteration	no alteration		no alteration	no alteration	no alteration		no alteration	no alteration	no alteration		no alteration	no alteration	no alteration		no alteration	no alteration	no alteration		no alteration	no alteration	no alteration		no alteration	no alteration	no alteration		no alteration	no alteration	no alteration		no alteration	no alteration	no alteration		no alteration	no alteration	no alteration		no alteration
TCGA-DD-A4NI	no	no	no		no alteration	no alteration	no alteration		no alteration	no alteration	no alteration		no alteration	no alteration	no alteration		no alteration	no alteration	no alteration		no alteration	no alteration	no alteration		no alteration	no alteration	no alteration		no alteration	no alteration	no alteration		no alteration	no alteration	no alteration		no alteration	no alteration	no alteration		no alteration	no alteration	no alteration		no alteration	no alteration	no alteration		no alteration
TCGA-DD-A4NJ	no	no	no		no alteration	no alteration	no alteration		no alteration	no alteration	no alteration		no alteration	no alteration	no alteration		no alteration	no alteration	no alteration		no alteration	no alteration	no alteration		no alteration	no alteration	no alteration		no alteration	no alteration	no alteration		no alteration	no alteration	no alteration		no alteration	no alteration	no alteration		no alteration	no alteration	no alteration		no alteration	no alteration	no alteration		no alteration
TCGA-DD-A4NK	no	no	no		no alteration	no alteration	no alteration		no alteration	no alteration	no alteration		no alteration	no alteration	no alteration		no alteration	no alteration	no alteration		no alteration	no alteration	no alteration		no alteration	no alteration	no alteration		no alteration	no alteration	no alteration		no alteration	no alteration	no alteration		no alteration	no alteration	no alteration		no alteration	no alteration	no alteration		no alteration	no alteration	no alteration		no alteration
TCGA-DD-A4NL	no	no	no		no alteration	no alteration	no alteration		no alteration	no alteration	no alteration		no alteration	no alteration	no alteration		no alteration	no alteration	no alteration		no alteration	no alteration	no alteration		no alteration	no alteration	no alteration		no alteration	no alteration	no alteration		no alteration	no alteration	no alteration		no alteration	no alteration	no alteration		no alteration	no alteration	no alteration		no alteration	no alteration	no alteration		no alteration
TCGA-DD-A4NN	no	no	no		no alteration	no alteration	no alteration		no alteration	no alteration	no alteration		no alteration	no alteration	no alteration		no alteration	no alteration	no alteration		no alteration	no alteration	no alteration		no alteration	no alteration	no alteration		no alteration	no alteration	no alteration		no alteration	no alteration	no alteration		no alteration	no alteration	no alteration		no alteration	no alteration	no alteration		no alteration	no alteration	no alteration		no alteration
TCGA-DD-A4NO	no	no	no		no alteration	no alteration	no alteration		no alteration	no alteration	no alteration		no alteration	no alteration	no alteration		no alteration	no alteration	no alteration		no alteration	no alteration	no alteration		no alteration	no alteration	no alteration		no alteration	no alteration	no alteration		no alteration	no alteration	no alteration		no alteration	no alteration	no alteration		no alteration	no alteration	no alteration		no alteration	no alteration	no alteration		no alteration
TCGA-DD-A4NP	no	no	no		no alteration	no alteration	no alteration		no alteration	no alteration	no alteration		no alteration	no alteration	no alteration		no alteration	no alteration	no alteration		no alteration	no alteration	no alteration		no alteration	no alteration	no alteration		no alteration	no alteration	no alteration		no alteration	no alteration	no alteration		no alteration	no alteration	no alteration		no alteration	no alteration	no alteration		no alteration	no alteration	no alteration		no alteration
TCGA-DD-A4NQ	no	no	no		no alteration	no alteration	no alteration		no alteration	no alteration	no alteration		no alteration	no alteration	no alteration		no alteration	no alteration	no alteration		no alteration	no alteration	no alteration		no alteration	no alteration	no alteration		no alteration	no alteration	no alteration		no alteration	no alteration	no alteration		no alteration	no alteration	no alteration		no alteration	no alteration	no alteration		no alteration	no alteration	no alteration		no alteration
TCGA-DD-A4NR	no	yes	yes		no alteration	no alteration	no alteration		no alteration	no alteration	no alteration		no alteration	no alteration	no alteration		no alteration	no alteration	no alteration		no alteration	no alteration	no alteration	HOMDEL	HOMDEL	no alteration	no alteration		no alteration	no alteration	no alteration		no alteration	no alteration	no alteration		no alteration	no alteration	no alteration		no alteration	no alteration	no alteration		no alteration	no alteration	no alteration		no alteration
TCGA-DD-A4NS	no	no	no		no alteration	no alteration	no alteration		no alteration	no alteration	no alteration		no alteration	no alteration	no alteration		no alteration	no alteration	no alteration		no alteration	no alteration	no alteration		no alteration	no alteration	no alteration		no alteration	no alteration	no alteration		no alteration	no alteration	no alteration		no alteration	no alteration	no alteration		no alteration	no alteration	no alteration		no alteration	no alteration	no alteration		no alteration
TCGA-DD-A4NV	no	no	no		no alteration	no alteration	no alteration		no alteration	no alteration	no alteration		no alteration	no alteration	no alteration		no alteration	no alteration	no alteration		no alteration	no alteration	no alteration		no alteration	no alteration	no alteration		no alteration	no alteration	no alteration		no alteration	no alteration	no alteration		no alteration	no alteration	no alteration		no alteration	no alteration	no alteration		no alteration	no alteration	no alteration		no alteration
TCGA-DD-A73A	no	yes	yes	AMP	AMP	no alteration	no alteration		no alteration	no alteration	no alteration		no alteration	no alteration	no alteration		no alteration	no alteration	no alteration		no alteration	no alteration	no alteration		no alteration	no alteration	no alteration		no alteration	no alteration	no alteration		no alteration	no alteration	no alteration		no alteration	no alteration	no alteration		no alteration	no alteration	no alteration		no alteration	no alteration	no alteration		no alteration
TCGA-DD-A73B	no	no	no		no alteration	no alteration	no alteration		no alteration	no alteration	no alteration		no alteration	no alteration	no alteration		no alteration	no alteration	no alteration		no alteration	no alteration	no alteration		no alteration	no alteration	no alteration		no alteration	no alteration	no alteration		no alteration	no alteration	no alteration		no alteration	no alteration	no alteration		no alteration	no alteration	no alteration		no alteration	no alteration	no alteration		no alteration
TCGA-DD-A73C	no	no	no		no alteration	no alteration	no alteration		no alteration	no alteration	no alteration		no alteration	no alteration	no alteration		no alteration	no alteration	no alteration		no alteration	no alteration	no alteration		no alteration	no alteration	no alteration		no alteration	no alteration	no alteration		no alteration	no alteration	no alteration		no alteration	no alteration	no alteration		no alteration	no alteration	no alteration		no alteration	no alteration	no alteration		no alteration
TCGA-DD-A73D	no	no	no		no alteration	no alteration	no alteration		no alteration	no alteration	no alteration		no alteration	no alteration	no alteration		no alteration	no alteration	no alteration		no alteration	no alteration	no alteration		no alteration	no alteration	no alteration		no alteration	no alteration	no alteration		no alteration	no alteration	no alteration		no alteration	no alteration	no alteration		no alteration	no alteration	no alteration		no alteration	no alteration	no alteration		no alteration
TCGA-DD-A73E	no	no	no		no alteration	no alteration	no alteration		no alteration	no alteration	no alteration		no alteration	no alteration	no alteration		no alteration	no alteration	no alteration		no alteration	no alteration	no alteration		no alteration	no alteration	no alteration		no alteration	no alteration	no alteration		no alteration	no alteration	no alteration		no alteration	no alteration	no alteration		no alteration	no alteration	no alteration		no alteration	no alteration	no alteration		no alteration
TCGA-DD-A73F	no	yes	yes		no alteration	no alteration	no alteration		no alteration	no alteration	no alteration		no alteration	no alteration	no alteration		no alteration	no alteration	no alteration		no alteration	no alteration	no alteration		no alteration	no alteration	no alteration		no alteration	no alteration	no alteration	AMP	AMP	no alteration	no alteration		no alteration	no alteration	no alteration		no alteration	no alteration	no alteration		no alteration	no alteration	no alteration		no alteration
TCGA-DD-A73G	no	no	no		no alteration	no alteration	no alteration		no alteration	no alteration	no alteration		no alteration	no alteration	no alteration		no alteration	no alteration	no alteration		no alteration	no alteration	no alteration		no alteration	no alteration	no alteration		no alteration	no alteration	no alteration		no alteration	no alteration	no alteration		no alteration	no alteration	no alteration		no alteration	no alteration	no alteration		no alteration	no alteration	no alteration		no alteration
TCGA-DD-AA3A	yes	no	yes		no alteration	no alteration	no alteration	S64W	no alteration	S64W	no alteration		no alteration	no alteration	no alteration		no alteration	no alteration	no alteration		no alteration	no alteration	no alteration		no alteration	no alteration	no alteration		no alteration	no alteration	no alteration		no alteration	no alteration	no alteration		no alteration	no alteration	no alteration		no alteration	no alteration	no alteration		no alteration	no alteration	no alteration		no alteration
TCGA-DD-AAC8	yes	no	yes	K461*	no alteration	K461*	no alteration		no alteration	no alteration	no alteration		no alteration	no alteration	no alteration		no alteration	no alteration	no alteration		no alteration	no alteration	no alteration		no alteration	no alteration	no alteration		no alteration	no alteration	no alteration		no alteration	no alteration	no alteration		no alteration	no alteration	no alteration		no alteration	no alteration	no alteration		no alteration	no alteration	no alteration		no alteration
TCGA-DD-AAC9	no	yes	yes		no alteration	no alteration	no alteration		no alteration	no alteration	no alteration		no alteration	no alteration	no alteration		no alteration	no alteration	no alteration		no alteration	no alteration	no alteration		no alteration	no alteration	no alteration		no alteration	no alteration	no alteration		no alteration	no alteration	no alteration		no alteration	no alteration	no alteration		no alteration	no alteration	no alteration		no alteration	no alteration	no alteration	HOMDEL	HOMDEL
TCGA-DD-AACA	no	no	no		no alteration	no alteration	no alteration		no alteration	no alteration	no alteration		no alteration	no alteration	no alteration		no alteration	no alteration	no alteration		no alteration	no alteration	no alteration		no alteration	no alteration	no alteration		no alteration	no alteration	no alteration		no alteration	no alteration	no alteration		no alteration	no alteration	no alteration		no alteration	no alteration	no alteration		no alteration	no alteration	no alteration		no alteration
TCGA-DD-AACB	no	no	no		no alteration	no alteration	no alteration		no alteration	no alteration	no alteration		no alteration	no alteration	no alteration		no alteration	no alteration	no alteration		no alteration	no alteration	no alteration		no alteration	no alteration	no alteration		no alteration	no alteration	no alteration		no alteration	no alteration	no alteration		no alteration	no alteration	no alteration		no alteration	no alteration	no alteration		no alteration	no alteration	no alteration		no alteration
TCGA-DD-AACC	no	no	no		no alteration	no alteration	no alteration		no alteration	no alteration	no alteration		no alteration	no alteration	no alteration		no alteration	no alteration	no alteration		no alteration	no alteration	no alteration		no alteration	no alteration	no alteration		no alteration	no alteration	no alteration		no alteration	no alteration	no alteration		no alteration	no alteration	no alteration		no alteration	no alteration	no alteration		no alteration	no alteration	no alteration		no alteration
TCGA-DD-AACD	no	yes	yes	AMP	AMP	no alteration	no alteration		no alteration	no alteration	no alteration		no alteration	no alteration	no alteration		no alteration	no alteration	no alteration		no alteration	no alteration	no alteration		no alteration	no alteration	no alteration		no alteration	no alteration	no alteration		no alteration	no alteration	no alteration		no alteration	no alteration	no alteration		no alteration	no alteration	no alteration		no alteration	no alteration	no alteration		no alteration
TCGA-DD-AACE	no	yes	yes		no alteration	no alteration	no alteration		no alteration	no alteration	no alteration		no alteration	no alteration	no alteration		no alteration	no alteration	no alteration		no alteration	no alteration	no alteration		no alteration	no alteration	no alteration		no alteration	no alteration	no alteration		no alteration	no alteration	no alteration		no alteration	no alteration	no alteration		no alteration	no alteration	no alteration		no alteration	no alteration	no alteration	HOMDEL	HOMDEL
TCGA-DD-AACF	no	yes	yes		no alteration	no alteration	no alteration		no alteration	no alteration	no alteration		no alteration	no alteration	no alteration		no alteration	no alteration	no alteration		no alteration	no alteration	no alteration		no alteration	no alteration	no alteration		no alteration	no alteration	no alteration		no alteration	no alteration	no alteration		no alteration	no alteration	no alteration	HOMDEL	HOMDEL	no alteration	no alteration		no alteration	no alteration	no alteration		no alteration
TCGA-DD-AACG	no	no	no		no alteration	no alteration	no alteration		no alteration	no alteration	no alteration		no alteration	no alteration	no alteration		no alteration	no alteration	no alteration		no alteration	no alteration	no alteration		no alteration	no alteration	no alteration		no alteration	no alteration	no alteration		no alteration	no alteration	no alteration		no alteration	no alteration	no alteration		no alteration	no alteration	no alteration		no alteration	no alteration	no alteration		no alteration
TCGA-DD-AACH	no	no	no		no alteration	no alteration	no alteration		no alteration	no alteration	no alteration		no alteration	no alteration	no alteration		no alteration	no alteration	no alteration		no alteration	no alteration	no alteration		no alteration	no alteration	no alteration		no alteration	no alteration	no alteration		no alteration	no alteration	no alteration		no alteration	no alteration	no alteration		no alteration	no alteration	no alteration		no alteration	no alteration	no alteration		no alteration
TCGA-DD-AACI	no	no	no		no alteration	no alteration	no alteration		no alteration	no alteration	no alteration		no alteration	no alteration	no alteration		no alteration	no alteration	no alteration		no alteration	no alteration	no alteration		no alteration	no alteration	no alteration		no alteration	no alteration	no alteration		no alteration	no alteration	no alteration		no alteration	no alteration	no alteration		no alteration	no alteration	no alteration		no alteration	no alteration	no alteration		no alteration
TCGA-DD-AACJ	no	no	no		no alteration	no alteration	no alteration		no alteration	no alteration	no alteration		no alteration	no alteration	no alteration		no alteration	no alteration	no alteration		no alteration	no alteration	no alteration		no alteration	no alteration	no alteration		no alteration	no alteration	no alteration		no alteration	no alteration	no alteration		no alteration	no alteration	no alteration		no alteration	no alteration	no alteration		no alteration	no alteration	no alteration		no alteration
TCGA-DD-AACK	no	yes	yes		no alteration	no alteration	no alteration		no alteration	no alteration	no alteration		no alteration	no alteration	no alteration		no alteration	no alteration	no alteration		no alteration	no alteration	no alteration		no alteration	no alteration	no alteration		no alteration	no alteration	no alteration		no alteration	no alteration	no alteration		no alteration	no alteration	no alteration		no alteration	no alteration	no alteration	HOMDEL	HOMDEL	no alteration	no alteration		no alteration
TCGA-DD-AACL	no	no	no		no alteration	no alteration	no alteration		no alteration	no alteration	no alteration		no alteration	no alteration	no alteration		no alteration	no alteration	no alteration		no alteration	no alteration	no alteration		no alteration	no alteration	no alteration		no alteration	no alteration	no alteration		no alteration	no alteration	no alteration		no alteration	no alteration	no alteration		no alteration	no alteration	no alteration		no alteration	no alteration	no alteration		no alteration
TCGA-DD-AACM	no	no	no		no alteration	no alteration	no alteration		no alteration	no alteration	no alteration		no alteration	no alteration	no alteration		no alteration	no alteration	no alteration		no alteration	no alteration	no alteration		no alteration	no alteration	no alteration		no alteration	no alteration	no alteration		no alteration	no alteration	no alteration		no alteration	no alteration	no alteration		no alteration	no alteration	no alteration		no alteration	no alteration	no alteration		no alteration
TCGA-DD-AACN	no	no	no		no alteration	no alteration	no alteration		no alteration	no alteration	no alteration		no alteration	no alteration	no alteration		no alteration	no alteration	no alteration		no alteration	no alteration	no alteration		no alteration	no alteration	no alteration		no alteration	no alteration	no alteration		no alteration	no alteration	no alteration		no alteration	no alteration	no alteration		no alteration	no alteration	no alteration		no alteration	no alteration	no alteration		no alteration
TCGA-DD-AACO	no	no	no		no alteration	no alteration	no alteration		no alteration	no alteration	no alteration		no alteration	no alteration	no alteration		no alteration	no alteration	no alteration		no alteration	no alteration	no alteration		no alteration	no alteration	no alteration		no alteration	no alteration	no alteration		no alteration	no alteration	no alteration		no alteration	no alteration	no alteration		no alteration	no alteration	no alteration		no alteration	no alteration	no alteration		no alteration
TCGA-DD-AACP	no	no	no		no alteration	no alteration	no alteration		no alteration	no alteration	no alteration		no alteration	no alteration	no alteration		no alteration	no alteration	no alteration		no alteration	no alteration	no alteration		no alteration	no alteration	no alteration		no alteration	no alteration	no alteration		no alteration	no alteration	no alteration		no alteration	no alteration	no alteration		no alteration	no alteration	no alteration		no alteration	no alteration	no alteration		no alteration
TCGA-DD-AACQ	no	yes	yes		no alteration	no alteration	no alteration		no alteration	no alteration	no alteration		no alteration	no alteration	no alteration		no alteration	no alteration	no alteration		no alteration	no alteration	no alteration		no alteration	no alteration	no alteration		no alteration	no alteration	no alteration	AMP	AMP	no alteration	no alteration		no alteration	no alteration	no alteration		no alteration	no alteration	no alteration		no alteration	no alteration	no alteration		no alteration
TCGA-DD-AACS	no	no	no		no alteration	no alteration	no alteration		no alteration	no alteration	no alteration		no alteration	no alteration	no alteration		no alteration	no alteration	no alteration		no alteration	no alteration	no alteration		no alteration	no alteration	no alteration		no alteration	no alteration	no alteration		no alteration	no alteration	no alteration		no alteration	no alteration	no alteration		no alteration	no alteration	no alteration		no alteration	no alteration	no alteration		no alteration
TCGA-DD-AACT	no	no	no		no alteration	no alteration	no alteration		no alteration	no alteration	no alteration		no alteration	no alteration	no alteration		no alteration	no alteration	no alteration		no alteration	no alteration	no alteration		no alteration	no alteration	no alteration		no alteration	no alteration	no alteration		no alteration	no alteration	no alteration		no alteration	no alteration	no alteration		no alteration	no alteration	no alteration		no alteration	no alteration	no alteration		no alteration
TCGA-DD-AACU	no	no	no		no alteration	no alteration	no alteration		no alteration	no alteration	no alteration		no alteration	no alteration	no alteration		no alteration	no alteration	no alteration		no alteration	no alteration	no alteration		no alteration	no alteration	no alteration		no alteration	no alteration	no alteration		no alteration	no alteration	no alteration		no alteration	no alteration	no alteration		no alteration	no alteration	no alteration		no alteration	no alteration	no alteration		no alteration
TCGA-DD-AACV	no	no	no		no alteration	no alteration	no alteration		no alteration	no alteration	no alteration		no alteration	no alteration	no alteration		no alteration	no alteration	no alteration		no alteration	no alteration	no alteration		no alteration	no alteration	no alteration		no alteration	no alteration	no alteration		no alteration	no alteration	no alteration		no alteration	no alteration	no alteration		no alteration	no alteration	no alteration		no alteration	no alteration	no alteration		no alteration
TCGA-DD-AACW	no	no	no		no alteration	no alteration	no alteration		no alteration	no alteration	no alteration		no alteration	no alteration	no alteration		no alteration	no alteration	no alteration		no alteration	no alteration	no alteration		no alteration	no alteration	no alteration		no alteration	no alteration	no alteration		no alteration	no alteration	no alteration		no alteration	no alteration	no alteration		no alteration	no alteration	no alteration		no alteration	no alteration	no alteration		no alteration
TCGA-DD-AACX	yes	no	yes	X1462_splice	no alteration	X1462_splice	no alteration		no alteration	no alteration	no alteration		no alteration	no alteration	no alteration		no alteration	no alteration	no alteration		no alteration	no alteration	no alteration		no alteration	no alteration	no alteration		no alteration	no alteration	no alteration		no alteration	no alteration	no alteration		no alteration	no alteration	no alteration		no alteration	no alteration	no alteration		no alteration	no alteration	no alteration		no alteration
TCGA-DD-AACY	no	yes	yes	AMP	AMP	no alteration	no alteration		no alteration	no alteration	no alteration		no alteration	no alteration	no alteration		no alteration	no alteration	no alteration		no alteration	no alteration	no alteration		no alteration	no alteration	no alteration		no alteration	no alteration	no alteration		no alteration	no alteration	no alteration		no alteration	no alteration	no alteration		no alteration	no alteration	no alteration		no alteration	no alteration	no alteration		no alteration
TCGA-DD-AACZ	no	yes	yes	AMP	AMP	no alteration	no alteration		no alteration	no alteration	no alteration		no alteration	no alteration	no alteration		no alteration	no alteration	no alteration		no alteration	no alteration	no alteration		no alteration	no alteration	no alteration		no alteration	no alteration	no alteration		no alteration	no alteration	no alteration		no alteration	no alteration	no alteration		no alteration	no alteration	no alteration		no alteration	no alteration	no alteration		no alteration
TCGA-DD-AAD0	no	no	no		no alteration	no alteration	no alteration		no alteration	no alteration	no alteration		no alteration	no alteration	no alteration		no alteration	no alteration	no alteration		no alteration	no alteration	no alteration		no alteration	no alteration	no alteration		no alteration	no alteration	no alteration		no alteration	no alteration	no alteration		no alteration	no alteration	no alteration		no alteration	no alteration	no alteration		no alteration	no alteration	no alteration		no alteration
TCGA-DD-AAD1	no	no	no		no alteration	no alteration	no alteration		no alteration	no alteration	no alteration		no alteration	no alteration	no alteration		no alteration	no alteration	no alteration		no alteration	no alteration	no alteration		no alteration	no alteration	no alteration		no alteration	no alteration	no alteration		no alteration	no alteration	no alteration		no alteration	no alteration	no alteration		no alteration	no alteration	no alteration		no alteration	no alteration	no alteration		no alteration
TCGA-DD-AAD2	yes	no	yes		no alteration	no alteration	no alteration		no alteration	no alteration	no alteration		no alteration	no alteration	no alteration	C885F	no alteration	C885F	no alteration		no alteration	no alteration	no alteration		no alteration	no alteration	no alteration		no alteration	no alteration	no alteration		no alteration	no alteration	no alteration		no alteration	no alteration	no alteration		no alteration	no alteration	no alteration		no alteration	no alteration	no alteration		no alteration
TCGA-DD-AAD3	no	no	no		no alteration	no alteration	no alteration		no alteration	no alteration	no alteration		no alteration	no alteration	no alteration		no alteration	no alteration	no alteration		no alteration	no alteration	no alteration		no alteration	no alteration	no alteration		no alteration	no alteration	no alteration		no alteration	no alteration	no alteration		no alteration	no alteration	no alteration		no alteration	no alteration	no alteration		no alteration	no alteration	no alteration		no alteration
TCGA-DD-AAD5	no	yes	yes	AMP	AMP	no alteration	no alteration		no alteration	no alteration	no alteration		no alteration	no alteration	no alteration		no alteration	no alteration	no alteration		no alteration	no alteration	no alteration		no alteration	no alteration	no alteration		no alteration	no alteration	no alteration		no alteration	no alteration	no alteration		no alteration	no alteration	no alteration		no alteration	no alteration	no alteration		no alteration	no alteration	no alteration		no alteration
TCGA-DD-AAD6	no	no	no		no alteration	no alteration	no alteration		no alteration	no alteration	no alteration		no alteration	no alteration	no alteration		no alteration	no alteration	no alteration		no alteration	no alteration	no alteration		no alteration	no alteration	no alteration		no alteration	no alteration	no alteration		no alteration	no alteration	no alteration		no alteration	no alteration	no alteration		no alteration	no alteration	no alteration		no alteration	no alteration	no alteration		no alteration
TCGA-DD-AAD8	no	no	no		no alteration	no alteration	no alteration		no alteration	no alteration	no alteration		no alteration	no alteration	no alteration		no alteration	no alteration	no alteration		no alteration	no alteration	no alteration		no alteration	no alteration	no alteration		no alteration	no alteration	no alteration		no alteration	no alteration	no alteration		no alteration	no alteration	no alteration		no alteration	no alteration	no alteration		no alteration	no alteration	no alteration		no alteration
TCGA-DD-AADA	no	no	no		no alteration	no alteration	no alteration		no alteration	no alteration	no alteration		no alteration	no alteration	no alteration		no alteration	no alteration	no alteration		no alteration	no alteration	no alteration		no alteration	no alteration	no alteration		no alteration	no alteration	no alteration		no alteration	no alteration	no alteration		no alteration	no alteration	no alteration		no alteration	no alteration	no alteration		no alteration	no alteration	no alteration		no alteration
TCGA-DD-AADB	no	no	no		no alteration	no alteration	no alteration		no alteration	no alteration	no alteration		no alteration	no alteration	no alteration		no alteration	no alteration	no alteration		no alteration	no alteration	no alteration		no alteration	no alteration	no alteration		no alteration	no alteration	no alteration		no alteration	no alteration	no alteration		no alteration	no alteration	no alteration		no alteration	no alteration	no alteration		no alteration	no alteration	no alteration		no alteration
TCGA-DD-AADC	no	no	no		no alteration	no alteration	no alteration		no alteration	no alteration	no alteration		no alteration	no alteration	no alteration		no alteration	no alteration	no alteration		no alteration	no alteration	no alteration		no alteration	no alteration	no alteration		no alteration	no alteration	no alteration		no alteration	no alteration	no alteration		no alteration	no alteration	no alteration		no alteration	no alteration	no alteration		no alteration	no alteration	no alteration		no alteration
TCGA-DD-AADD	no	no	no		no alteration	no alteration	no alteration		no alteration	no alteration	no alteration		no alteration	no alteration	no alteration		no alteration	no alteration	no alteration		no alteration	no alteration	no alteration		no alteration	no alteration	no alteration		no alteration	no alteration	no alteration		no alteration	no alteration	no alteration		no alteration	no alteration	no alteration		no alteration	no alteration	no alteration		no alteration	no alteration	no alteration		no alteration
TCGA-DD-AADE	no	no	no		no alteration	no alteration	no alteration		no alteration	no alteration	no alteration		no alteration	no alteration	no alteration		no alteration	no alteration	no alteration		no alteration	no alteration	no alteration		no alteration	no alteration	no alteration		no alteration	no alteration	no alteration		no alteration	no alteration	no alteration		no alteration	no alteration	no alteration		no alteration	no alteration	no alteration		no alteration	no alteration	no alteration		no alteration
TCGA-DD-AADF	no	no	no		no alteration	no alteration	no alteration		no alteration	no alteration	no alteration		no alteration	no alteration	no alteration		no alteration	no alteration	no alteration		no alteration	no alteration	no alteration		no alteration	no alteration	no alteration		no alteration	no alteration	no alteration		no alteration	no alteration	no alteration		no alteration	no alteration	no alteration		no alteration	no alteration	no alteration		no alteration	no alteration	no alteration		no alteration
TCGA-DD-AADG	no	no	no		no alteration	no alteration	no alteration		no alteration	no alteration	no alteration		no alteration	no alteration	no alteration		no alteration	no alteration	no alteration		no alteration	no alteration	no alteration		no alteration	no alteration	no alteration		no alteration	no alteration	no alteration		no alteration	no alteration	no alteration		no alteration	no alteration	no alteration		no alteration	no alteration	no alteration		no alteration	no alteration	no alteration		no alteration
TCGA-DD-AADI	no	no	no		no alteration	no alteration	no alteration		no alteration	no alteration	no alteration		no alteration	no alteration	no alteration		no alteration	no alteration	no alteration		no alteration	no alteration	no alteration		no alteration	no alteration	no alteration		no alteration	no alteration	no alteration		no alteration	no alteration	no alteration		no alteration	no alteration	no alteration		no alteration	no alteration	no alteration		no alteration	no alteration	no alteration		no alteration
TCGA-DD-AADJ	no	no	no		no alteration	no alteration	no alteration		no alteration	no alteration	no alteration		no alteration	no alteration	no alteration		no alteration	no alteration	no alteration		no alteration	no alteration	no alteration		no alteration	no alteration	no alteration		no alteration	no alteration	no alteration		no alteration	no alteration	no alteration		no alteration	no alteration	no alteration		no alteration	no alteration	no alteration		no alteration	no alteration	no alteration		no alteration
TCGA-DD-AADK	no	yes	yes	AMP	AMP	no alteration	no alteration		no alteration	no alteration	no alteration		no alteration	no alteration	no alteration		no alteration	no alteration	no alteration		no alteration	no alteration	no alteration		no alteration	no alteration	no alteration		no alteration	no alteration	no alteration		no alteration	no alteration	no alteration		no alteration	no alteration	no alteration		no alteration	no alteration	no alteration		no alteration	no alteration	no alteration		no alteration
TCGA-DD-AADL	no	no	no		no alteration	no alteration	no alteration		no alteration	no alteration	no alteration		no alteration	no alteration	no alteration		no alteration	no alteration	no alteration		no alteration	no alteration	no alteration		no alteration	no alteration	no alteration		no alteration	no alteration	no alteration		no alteration	no alteration	no alteration		no alteration	no alteration	no alteration		no alteration	no alteration	no alteration		no alteration	no alteration	no alteration		no alteration
TCGA-DD-AADM	no	no	no		no alteration	no alteration	no alteration		no alteration	no alteration	no alteration		no alteration	no alteration	no alteration		no alteration	no alteration	no alteration		no alteration	no alteration	no alteration		no alteration	no alteration	no alteration		no alteration	no alteration	no alteration		no alteration	no alteration	no alteration		no alteration	no alteration	no alteration		no alteration	no alteration	no alteration		no alteration	no alteration	no alteration		no alteration
TCGA-DD-AADN	no	no	no		no alteration	no alteration	no alteration		no alteration	no alteration	no alteration		no alteration	no alteration	no alteration		no alteration	no alteration	no alteration		no alteration	no alteration	no alteration		no alteration	no alteration	no alteration		no alteration	no alteration	no alteration		no alteration	no alteration	no alteration		no alteration	no alteration	no alteration		no alteration	no alteration	no alteration		no alteration	no alteration	no alteration		no alteration
TCGA-DD-AADO	yes	no	yes	AMP	AMP	no alteration	no alteration		no alteration	no alteration	no alteration		no alteration	no alteration	no alteration		no alteration	no alteration	no alteration		no alteration	no alteration	no alteration	R1271*	no alteration	R1271*	no alteration		no alteration	no alteration	no alteration		no alteration	no alteration	no alteration		no alteration	no alteration	no alteration		no alteration	no alteration	no alteration		no alteration	no alteration	no alteration		no alteration
TCGA-DD-AADP	no	no	no		no alteration	no alteration	no alteration		no alteration	no alteration	no alteration		no alteration	no alteration	no alteration		no alteration	no alteration	no alteration		no alteration	no alteration	no alteration		no alteration	no alteration	no alteration		no alteration	no alteration	no alteration		no alteration	no alteration	no alteration		no alteration	no alteration	no alteration		no alteration	no alteration	no alteration		no alteration	no alteration	no alteration		no alteration
TCGA-DD-AADQ	no	no	no		no alteration	no alteration	no alteration		no alteration	no alteration	no alteration		no alteration	no alteration	no alteration		no alteration	no alteration	no alteration		no alteration	no alteration	no alteration		no alteration	no alteration	no alteration		no alteration	no alteration	no alteration		no alteration	no alteration	no alteration		no alteration	no alteration	no alteration		no alteration	no alteration	no alteration		no alteration	no alteration	no alteration		no alteration
TCGA-DD-AADR	no	yes	yes	AMP	AMP	no alteration	no alteration		no alteration	no alteration	no alteration		no alteration	no alteration	no alteration		no alteration	no alteration	no alteration		no alteration	no alteration	no alteration		no alteration	no alteration	no alteration	HOMDEL	HOMDEL	no alteration	no alteration		no alteration	no alteration	no alteration		no alteration	no alteration	no alteration		no alteration	no alteration	no alteration	HOMDEL	HOMDEL	no alteration	no alteration		no alteration
TCGA-DD-AADS	no	no	no		no alteration	no alteration	no alteration		no alteration	no alteration	no alteration		no alteration	no alteration	no alteration		no alteration	no alteration	no alteration		no alteration	no alteration	no alteration		no alteration	no alteration	no alteration		no alteration	no alteration	no alteration		no alteration	no alteration	no alteration		no alteration	no alteration	no alteration		no alteration	no alteration	no alteration		no alteration	no alteration	no alteration		no alteration
TCGA-DD-AADU	no	yes	yes	AMP	AMP	no alteration	no alteration		no alteration	no alteration	no alteration		no alteration	no alteration	no alteration		no alteration	no alteration	no alteration		no alteration	no alteration	no alteration		no alteration	no alteration	no alteration		no alteration	no alteration	no alteration		no alteration	no alteration	no alteration		no alteration	no alteration	no alteration		no alteration	no alteration	no alteration		no alteration	no alteration	no alteration		no alteration
TCGA-DD-AADV	no	no	no		no alteration	no alteration	no alteration		no alteration	no alteration	no alteration		no alteration	no alteration	no alteration		no alteration	no alteration	no alteration		no alteration	no alteration	no alteration		no alteration	no alteration	no alteration		no alteration	no alteration	no alteration		no alteration	no alteration	no alteration		no alteration	no alteration	no alteration		no alteration	no alteration	no alteration		no alteration	no alteration	no alteration		no alteration
TCGA-DD-AADW	no	no	no		no alteration	no alteration	no alteration		no alteration	no alteration	no alteration		no alteration	no alteration	no alteration		no alteration	no alteration	no alteration		no alteration	no alteration	no alteration		no alteration	no alteration	no alteration		no alteration	no alteration	no alteration		no alteration	no alteration	no alteration		no alteration	no alteration	no alteration		no alteration	no alteration	no alteration		no alteration	no alteration	no alteration		no alteration
TCGA-DD-AADY	no	no	no		no alteration	no alteration	no alteration		no alteration	no alteration	no alteration		no alteration	no alteration	no alteration		no alteration	no alteration	no alteration		no alteration	no alteration	no alteration		no alteration	no alteration	no alteration		no alteration	no alteration	no alteration		no alteration	no alteration	no alteration		no alteration	no alteration	no alteration		no alteration	no alteration	no alteration		no alteration	no alteration	no alteration		no alteration
TCGA-DD-AAE0	no	no	no		no alteration	no alteration	no alteration		no alteration	no alteration	no alteration		no alteration	no alteration	no alteration		no alteration	no alteration	no alteration		no alteration	no alteration	no alteration		no alteration	no alteration	no alteration		no alteration	no alteration	no alteration		no alteration	no alteration	no alteration		no alteration	no alteration	no alteration		no alteration	no alteration	no alteration		no alteration	no alteration	no alteration		no alteration
TCGA-DD-AAE1	no	no	no		no alteration	no alteration	no alteration		no alteration	no alteration	no alteration		no alteration	no alteration	no alteration		no alteration	no alteration	no alteration		no alteration	no alteration	no alteration		no alteration	no alteration	no alteration		no alteration	no alteration	no alteration		no alteration	no alteration	no alteration		no alteration	no alteration	no alteration		no alteration	no alteration	no alteration		no alteration	no alteration	no alteration		no alteration
TCGA-DD-AAE2	no	yes	yes		no alteration	no alteration	no alteration		no alteration	no alteration	no alteration		no alteration	no alteration	no alteration		no alteration	no alteration	no alteration		no alteration	no alteration	no alteration		no alteration	no alteration	no alteration		no alteration	no alteration	no alteration		no alteration	no alteration	no alteration	AMP	AMP	no alteration	no alteration		no alteration	no alteration	no alteration		no alteration	no alteration	no alteration		no alteration
TCGA-DD-AAE3	yes	no	yes		no alteration	no alteration	no alteration		no alteration	no alteration	no alteration		no alteration	no alteration	no alteration		no alteration	no alteration	no alteration		no alteration	no alteration	no alteration		no alteration	no alteration	no alteration	HOMDEL	HOMDEL	no alteration	no alteration		no alteration	no alteration	no alteration		no alteration	no alteration	no alteration		no alteration	no alteration	no alteration		no alteration	no alteration	no alteration		no alteration
TCGA-DD-AAE4	no	yes	yes		no alteration	no alteration	no alteration		no alteration	no alteration	no alteration		no alteration	no alteration	no alteration		no alteration	no alteration	no alteration		no alteration	no alteration	no alteration	HOMDEL	HOMDEL	no alteration	no alteration		no alteration	no alteration	no alteration		no alteration	no alteration	no alteration		no alteration	no alteration	no alteration		no alteration	no alteration	no alteration		no alteration	no alteration	no alteration		no alteration
TCGA-DD-AAE6	no	yes	yes		no alteration	no alteration	no alteration		no alteration	no alteration	no alteration		no alteration	no alteration	no alteration		no alteration	no alteration	no alteration	AMP	AMP	no alteration	no alteration		no alteration	no alteration	no alteration		no alteration	no alteration	no alteration	AMP	AMP	no alteration	no alteration		no alteration	no alteration	no alteration		no alteration	no alteration	no alteration		no alteration	no alteration	no alteration		no alteration
TCGA-DD-AAE7	no	no	no		no alteration	no alteration	no alteration		no alteration	no alteration	no alteration		no alteration	no alteration	no alteration		no alteration	no alteration	no alteration		no alteration	no alteration	no alteration		no alteration	no alteration	no alteration		no alteration	no alteration	no alteration		no alteration	no alteration	no alteration		no alteration	no alteration	no alteration		no alteration	no alteration	no alteration		no alteration	no alteration	no alteration		no alteration
TCGA-DD-AAE8	yes	no	yes		no alteration	no alteration	no alteration		no alteration	no alteration	no alteration		no alteration	no alteration	no alteration		no alteration	no alteration	no alteration		no alteration	no alteration	no alteration		no alteration	no alteration	no alteration		no alteration	no alteration	no alteration		no alteration	no alteration	no alteration	Y725S	no alteration	Y725S	no alteration		no alteration	no alteration	no alteration		no alteration	no alteration	no alteration		no alteration
TCGA-DD-AAE9	no	no	no		no alteration	no alteration	no alteration		no alteration	no alteration	no alteration		no alteration	no alteration	no alteration		no alteration	no alteration	no alteration		no alteration	no alteration	no alteration		no alteration	no alteration	no alteration		no alteration	no alteration	no alteration		no alteration	no alteration	no alteration		no alteration	no alteration	no alteration		no alteration	no alteration	no alteration		no alteration	no alteration	no alteration		no alteration
TCGA-DD-AAEA	yes	no	yes		no alteration	no alteration	no alteration		no alteration	no alteration	no alteration		no alteration	no alteration	no alteration		no alteration	no alteration	no alteration		no alteration	no alteration	no alteration		no alteration	no alteration	no alteration	I208T	no alteration	I208T	no alteration		no alteration	no alteration	no alteration		no alteration	no alteration	no alteration		no alteration	no alteration	no alteration		no alteration	no alteration	no alteration		no alteration
TCGA-DD-AAEB	no	no	no		no alteration	no alteration	no alteration		no alteration	no alteration	no alteration		no alteration	no alteration	no alteration		no alteration	no alteration	no alteration		no alteration	no alteration	no alteration		no alteration	no alteration	no alteration		no alteration	no alteration	no alteration		no alteration	no alteration	no alteration		no alteration	no alteration	no alteration		no alteration	no alteration	no alteration		no alteration	no alteration	no alteration		no alteration
TCGA-DD-AAED	no	no	no		no alteration	no alteration	no alteration		no alteration	no alteration	no alteration		no alteration	no alteration	no alteration		no alteration	no alteration	no alteration		no alteration	no alteration	no alteration		no alteration	no alteration	no alteration		no alteration	no alteration	no alteration		no alteration	no alteration	no alteration		no alteration	no alteration	no alteration		no alteration	no alteration	no alteration		no alteration	no alteration	no alteration		no alteration
TCGA-DD-AAEE	no	yes	yes		no alteration	no alteration	no alteration		no alteration	no alteration	no alteration		no alteration	no alteration	no alteration	AMP	AMP	no alteration	no alteration		no alteration	no alteration	no alteration		no alteration	no alteration	no alteration		no alteration	no alteration	no alteration		no alteration	no alteration	no alteration		no alteration	no alteration	no alteration		no alteration	no alteration	no alteration		no alteration	no alteration	no alteration		no alteration
TCGA-DD-AAEG	no	no	no		no alteration	no alteration	no alteration		no alteration	no alteration	no alteration		no alteration	no alteration	no alteration		no alteration	no alteration	no alteration		no alteration	no alteration	no alteration		no alteration	no alteration	no alteration		no alteration	no alteration	no alteration		no alteration	no alteration	no alteration		no alteration	no alteration	no alteration		no alteration	no alteration	no alteration		no alteration	no alteration	no alteration		no alteration
TCGA-DD-AAEH	no	no	no		no alteration	no alteration	no alteration		no alteration	no alteration	no alteration		no alteration	no alteration	no alteration		no alteration	no alteration	no alteration		no alteration	no alteration	no alteration		no alteration	no alteration	no alteration		no alteration	no alteration	no alteration		no alteration	no alteration	no alteration		no alteration	no alteration	no alteration		no alteration	no alteration	no alteration		no alteration	no alteration	no alteration		no alteration
TCGA-DD-AAEI	no	yes	yes	AMP	AMP	no alteration	no alteration		no alteration	no alteration	no alteration		no alteration	no alteration	no alteration		no alteration	no alteration	no alteration		no alteration	no alteration	no alteration		no alteration	no alteration	no alteration		no alteration	no alteration	no alteration		no alteration	no alteration	no alteration		no alteration	no alteration	no alteration		no alteration	no alteration	no alteration		no alteration	no alteration	no alteration		no alteration
TCGA-DD-AAEK	no	yes	yes	AMP	AMP	no alteration	no alteration		no alteration	no alteration	no alteration		no alteration	no alteration	no alteration		no alteration	no alteration	no alteration		no alteration	no alteration	no alteration		no alteration	no alteration	no alteration		no alteration	no alteration	no alteration		no alteration	no alteration	no alteration		no alteration	no alteration	no alteration		no alteration	no alteration	no alteration		no alteration	no alteration	no alteration		no alteration
TCGA-DD-AAVP	no	no	no		no alteration	no alteration	no alteration		no alteration	no alteration	no alteration		no alteration	no alteration	no alteration		no alteration	no alteration	no alteration		no alteration	no alteration	no alteration		no alteration	no alteration	no alteration		no alteration	no alteration	no alteration		no alteration	no alteration	no alteration		no alteration	no alteration	no alteration		no alteration	no alteration	no alteration		no alteration	no alteration	no alteration		no alteration
TCGA-DD-AAVQ	no	no	no		no alteration	no alteration	no alteration		no alteration	no alteration	no alteration		no alteration	no alteration	no alteration		no alteration	no alteration	no alteration		no alteration	no alteration	no alteration		no alteration	no alteration	no alteration		no alteration	no alteration	no alteration		no alteration	no alteration	no alteration		no alteration	no alteration	no alteration		no alteration	no alteration	no alteration		no alteration	no alteration	no alteration		no alteration
TCGA-DD-AAVR	no	no	no		no alteration	no alteration	no alteration		no alteration	no alteration	no alteration		no alteration	no alteration	no alteration		no alteration	no alteration	no alteration		no alteration	no alteration	no alteration		no alteration	no alteration	no alteration		no alteration	no alteration	no alteration		no alteration	no alteration	no alteration		no alteration	no alteration	no alteration		no alteration	no alteration	no alteration		no alteration	no alteration	no alteration		no alteration
TCGA-DD-AAVS	no	yes	yes	AMP	AMP	no alteration	no alteration		no alteration	no alteration	no alteration		no alteration	no alteration	no alteration		no alteration	no alteration	no alteration		no alteration	no alteration	no alteration		no alteration	no alteration	no alteration		no alteration	no alteration	no alteration		no alteration	no alteration	no alteration		no alteration	no alteration	no alteration		no alteration	no alteration	no alteration		no alteration	no alteration	no alteration		no alteration
TCGA-DD-AAVU	no	yes	yes	AMP	AMP	no alteration	no alteration		no alteration	no alteration	no alteration		no alteration	no alteration	no alteration		no alteration	no alteration	no alteration		no alteration	no alteration	no alteration		no alteration	no alteration	no alteration		no alteration	no alteration	no alteration		no alteration	no alteration	no alteration		no alteration	no alteration	no alteration		no alteration	no alteration	no alteration		no alteration	no alteration	no alteration		no alteration
TCGA-DD-AAVV	no	no	no		no alteration	no alteration	no alteration		no alteration	no alteration	no alteration		no alteration	no alteration	no alteration		no alteration	no alteration	no alteration		no alteration	no alteration	no alteration		no alteration	no alteration	no alteration		no alteration	no alteration	no alteration		no alteration	no alteration	no alteration		no alteration	no alteration	no alteration		no alteration	no alteration	no alteration		no alteration	no alteration	no alteration		no alteration
TCGA-DD-AAVW	no	no	no		no alteration	no alteration	no alteration		no alteration	no alteration	no alteration		no alteration	no alteration	no alteration		no alteration	no alteration	no alteration		no alteration	no alteration	no alteration		no alteration	no alteration	no alteration		no alteration	no alteration	no alteration		no alteration	no alteration	no alteration		no alteration	no alteration	no alteration		no alteration	no alteration	no alteration		no alteration	no alteration	no alteration		no alteration
TCGA-DD-AAVX	yes	no	yes		no alteration	no alteration	no alteration		no alteration	no alteration	no alteration		no alteration	no alteration	no alteration		no alteration	no alteration	no alteration		no alteration	no alteration	no alteration	R1325L	no alteration	R1325L	no alteration		no alteration	no alteration	no alteration		no alteration	no alteration	no alteration		no alteration	no alteration	no alteration		no alteration	no alteration	no alteration		no alteration	no alteration	no alteration		no alteration
TCGA-DD-AAVY	no	no	no		no alteration	no alteration	no alteration		no alteration	no alteration	no alteration		no alteration	no alteration	no alteration		no alteration	no alteration	no alteration		no alteration	no alteration	no alteration		no alteration	no alteration	no alteration		no alteration	no alteration	no alteration		no alteration	no alteration	no alteration		no alteration	no alteration	no alteration		no alteration	no alteration	no alteration		no alteration	no alteration	no alteration		no alteration
TCGA-DD-AAVZ	no	no	no		no alteration	no alteration	no alteration		no alteration	no alteration	no alteration		no alteration	no alteration	no alteration		no alteration	no alteration	no alteration		no alteration	no alteration	no alteration		no alteration	no alteration	no alteration		no alteration	no alteration	no alteration		no alteration	no alteration	no alteration		no alteration	no alteration	no alteration		no alteration	no alteration	no alteration		no alteration	no alteration	no alteration		no alteration
TCGA-DD-AAW0	no	no	no		no alteration	no alteration	no alteration		no alteration	no alteration	no alteration		no alteration	no alteration	no alteration		no alteration	no alteration	no alteration		no alteration	no alteration	no alteration		no alteration	no alteration	no alteration		no alteration	no alteration	no alteration		no alteration	no alteration	no alteration		no alteration	no alteration	no alteration		no alteration	no alteration	no alteration		no alteration	no alteration	no alteration		no alteration
TCGA-DD-AAW1	no	no	no		no alteration	no alteration	no alteration		no alteration	no alteration	no alteration		no alteration	no alteration	no alteration		no alteration	no alteration	no alteration		no alteration	no alteration	no alteration		no alteration	no alteration	no alteration		no alteration	no alteration	no alteration		no alteration	no alteration	no alteration		no alteration	no alteration	no alteration		no alteration	no alteration	no alteration		no alteration	no alteration	no alteration		no alteration
TCGA-DD-AAW2	no	yes	yes		no alteration	no alteration	no alteration		no alteration	no alteration	no alteration		no alteration	no alteration	no alteration		no alteration	no alteration	no alteration		no alteration	no alteration	no alteration		no alteration	no alteration	no alteration	HOMDEL	HOMDEL	no alteration	no alteration		no alteration	no alteration	no alteration		no alteration	no alteration	no alteration		no alteration	no alteration	no alteration		no alteration	no alteration	no alteration		no alteration
TCGA-DD-AAW3	no	yes	yes	AMP	AMP	no alteration	no alteration		no alteration	no alteration	no alteration		no alteration	no alteration	no alteration		no alteration	no alteration	no alteration		no alteration	no alteration	no alteration		no alteration	no alteration	no alteration		no alteration	no alteration	no alteration		no alteration	no alteration	no alteration		no alteration	no alteration	no alteration		no alteration	no alteration	no alteration		no alteration	no alteration	no alteration		no alteration
TCGA-ED-A459	yes	no	yes		no alteration	no alteration	no alteration		no alteration	no alteration	no alteration		no alteration	no alteration	no alteration	I616F	no alteration	I616F	no alteration		no alteration	no alteration	no alteration		no alteration	no alteration	no alteration		no alteration	no alteration	no alteration		no alteration	no alteration	no alteration		no alteration	no alteration	no alteration		no alteration	no alteration	no alteration		no alteration	no alteration	no alteration		no alteration
TCGA-ED-A4XI	no	no	no		no alteration	no alteration	no alteration		no alteration	no alteration	no alteration		no alteration	no alteration	no alteration		no alteration	no alteration	no alteration		no alteration	no alteration	no alteration		no alteration	no alteration	no alteration		no alteration	no alteration	no alteration		no alteration	no alteration	no alteration		no alteration	no alteration	no alteration		no alteration	no alteration	no alteration		no alteration	no alteration	no alteration		no alteration
TCGA-ED-A5KG	no	no	no		no alteration	no alteration	no alteration		no alteration	no alteration	no alteration		no alteration	no alteration	no alteration		no alteration	no alteration	no alteration		no alteration	no alteration	no alteration		no alteration	no alteration	no alteration		no alteration	no alteration	no alteration		no alteration	no alteration	no alteration		no alteration	no alteration	no alteration		no alteration	no alteration	no alteration		no alteration	no alteration	no alteration		no alteration
TCGA-ED-A627	no	no	no		no alteration	no alteration	no alteration		no alteration	no alteration	no alteration		no alteration	no alteration	no alteration		no alteration	no alteration	no alteration		no alteration	no alteration	no alteration		no alteration	no alteration	no alteration		no alteration	no alteration	no alteration		no alteration	no alteration	no alteration		no alteration	no alteration	no alteration		no alteration	no alteration	no alteration		no alteration	no alteration	no alteration		no alteration
TCGA-ED-A66X	no	yes	yes	AMP	AMP	no alteration	no alteration		no alteration	no alteration	no alteration		no alteration	no alteration	no alteration		no alteration	no alteration	no alteration		no alteration	no alteration	no alteration		no alteration	no alteration	no alteration		no alteration	no alteration	no alteration		no alteration	no alteration	no alteration		no alteration	no alteration	no alteration		no alteration	no alteration	no alteration		no alteration	no alteration	no alteration		no alteration
TCGA-ED-A66Y	no	no	no		no alteration	no alteration	no alteration		no alteration	no alteration	no alteration		no alteration	no alteration	no alteration		no alteration	no alteration	no alteration		no alteration	no alteration	no alteration		no alteration	no alteration	no alteration		no alteration	no alteration	no alteration		no alteration	no alteration	no alteration		no alteration	no alteration	no alteration		no alteration	no alteration	no alteration		no alteration	no alteration	no alteration		no alteration
TCGA-ED-A7PX	no	no	no		no alteration	no alteration	no alteration		no alteration	no alteration	no alteration		no alteration	no alteration	no alteration		no alteration	no alteration	no alteration		no alteration	no alteration	no alteration		no alteration	no alteration	no alteration		no alteration	no alteration	no alteration		no alteration	no alteration	no alteration		no alteration	no alteration	no alteration		no alteration	no alteration	no alteration		no alteration	no alteration	no alteration		no alteration
TCGA-ED-A7PY	no	no	no		no alteration	no alteration	no alteration		no alteration	no alteration	no alteration		no alteration	no alteration	no alteration		no alteration	no alteration	no alteration		no alteration	no alteration	no alteration		no alteration	no alteration	no alteration		no alteration	no alteration	no alteration		no alteration	no alteration	no alteration		no alteration	no alteration	no alteration		no alteration	no alteration	no alteration		no alteration	no alteration	no alteration		no alteration
TCGA-ED-A7PZ	no	no	no		no alteration	no alteration	no alteration		no alteration	no alteration	no alteration		no alteration	no alteration	no alteration		no alteration	no alteration	no alteration		no alteration	no alteration	no alteration		no alteration	no alteration	no alteration		no alteration	no alteration	no alteration		no alteration	no alteration	no alteration		no alteration	no alteration	no alteration		no alteration	no alteration	no alteration		no alteration	no alteration	no alteration		no alteration
TCGA-ED-A7XO	no	no	no		no alteration	no alteration	no alteration		no alteration	no alteration	no alteration		no alteration	no alteration	no alteration		no alteration	no alteration	no alteration		no alteration	no alteration	no alteration		no alteration	no alteration	no alteration		no alteration	no alteration	no alteration		no alteration	no alteration	no alteration		no alteration	no alteration	no alteration		no alteration	no alteration	no alteration		no alteration	no alteration	no alteration		no alteration
TCGA-ED-A7XP	no	no	no		no alteration	no alteration	no alteration		no alteration	no alteration	no alteration		no alteration	no alteration	no alteration		no alteration	no alteration	no alteration		no alteration	no alteration	no alteration		no alteration	no alteration	no alteration		no alteration	no alteration	no alteration		no alteration	no alteration	no alteration		no alteration	no alteration	no alteration		no alteration	no alteration	no alteration		no alteration	no alteration	no alteration		no alteration
TCGA-ED-A82E	no	no	no		no alteration	no alteration	no alteration		no alteration	no alteration	no alteration		no alteration	no alteration	no alteration		no alteration	no alteration	no alteration		no alteration	no alteration	no alteration		no alteration	no alteration	no alteration		no alteration	no alteration	no alteration		no alteration	no alteration	no alteration		no alteration	no alteration	no alteration		no alteration	no alteration	no alteration		no alteration	no alteration	no alteration		no alteration
TCGA-ED-A8O5	no	no	no		no alteration	no alteration	no alteration		no alteration	no alteration	no alteration		no alteration	no alteration	no alteration		no alteration	no alteration	no alteration		no alteration	no alteration	no alteration		no alteration	no alteration	no alteration		no alteration	no alteration	no alteration		no alteration	no alteration	no alteration		no alteration	no alteration	no alteration		no alteration	no alteration	no alteration		no alteration	no alteration	no alteration		no alteration
TCGA-ED-A8O6	no	no	no		no alteration	no alteration	no alteration		no alteration	no alteration	no alteration		no alteration	no alteration	no alteration		no alteration	no alteration	no alteration		no alteration	no alteration	no alteration		no alteration	no alteration	no alteration		no alteration	no alteration	no alteration		no alteration	no alteration	no alteration		no alteration	no alteration	no alteration		no alteration	no alteration	no alteration		no alteration	no alteration	no alteration		no alteration
TCGA-ED-A97K	no	no	no		no alteration	no alteration	no alteration		no alteration	no alteration	no alteration		no alteration	no alteration	no alteration		no alteration	no alteration	no alteration		no alteration	no alteration	no alteration		no alteration	no alteration	no alteration		no alteration	no alteration	no alteration		no alteration	no alteration	no alteration		no alteration	no alteration	no alteration		no alteration	no alteration	no alteration		no alteration	no alteration	no alteration		no alteration
TCGA-EP-A12J	no	yes	yes	AMP	AMP	no alteration	no alteration		no alteration	no alteration	no alteration		no alteration	no alteration	no alteration		no alteration	no alteration	no alteration		no alteration	no alteration	no alteration		no alteration	no alteration	no alteration		no alteration	no alteration	no alteration		no alteration	no alteration	no alteration		no alteration	no alteration	no alteration		no alteration	no alteration	no alteration		no alteration	no alteration	no alteration		no alteration
TCGA-EP-A26S	no	no	no		no alteration	no alteration	no alteration		no alteration	no alteration	no alteration		no alteration	no alteration	no alteration		no alteration	no alteration	no alteration		no alteration	no alteration	no alteration		no alteration	no alteration	no alteration		no alteration	no alteration	no alteration		no alteration	no alteration	no alteration		no alteration	no alteration	no alteration		no alteration	no alteration	no alteration		no alteration	no alteration	no alteration		no alteration
TCGA-EP-A2KA	no	yes	yes	AMP	AMP	no alteration	no alteration		no alteration	no alteration	no alteration		no alteration	no alteration	no alteration		no alteration	no alteration	no alteration		no alteration	no alteration	no alteration		no alteration	no alteration	no alteration		no alteration	no alteration	no alteration	AMP	AMP	no alteration	no alteration		no alteration	no alteration	no alteration		no alteration	no alteration	no alteration		no alteration	no alteration	no alteration		no alteration
TCGA-EP-A2KB	no	no	no		no alteration	no alteration	no alteration		no alteration	no alteration	no alteration		no alteration	no alteration	no alteration		no alteration	no alteration	no alteration		no alteration	no alteration	no alteration		no alteration	no alteration	no alteration		no alteration	no alteration	no alteration		no alteration	no alteration	no alteration		no alteration	no alteration	no alteration		no alteration	no alteration	no alteration		no alteration	no alteration	no alteration		no alteration
TCGA-EP-A2KC	no	no	no		no alteration	no alteration	no alteration		no alteration	no alteration	no alteration		no alteration	no alteration	no alteration		no alteration	no alteration	no alteration		no alteration	no alteration	no alteration		no alteration	no alteration	no alteration		no alteration	no alteration	no alteration		no alteration	no alteration	no alteration		no alteration	no alteration	no alteration		no alteration	no alteration	no alteration		no alteration	no alteration	no alteration		no alteration
TCGA-EP-A3JL	no	yes	yes	AMP	AMP	no alteration	no alteration		no alteration	no alteration	no alteration		no alteration	no alteration	no alteration		no alteration	no alteration	no alteration		no alteration	no alteration	no alteration		no alteration	no alteration	no alteration		no alteration	no alteration	no alteration		no alteration	no alteration	no alteration		no alteration	no alteration	no alteration		no alteration	no alteration	no alteration		no alteration	no alteration	no alteration		no alteration
TCGA-EP-A3RK	no	no	no		no alteration	no alteration	no alteration		no alteration	no alteration	no alteration		no alteration	no alteration	no alteration		no alteration	no alteration	no alteration		no alteration	no alteration	no alteration		no alteration	no alteration	no alteration		no alteration	no alteration	no alteration		no alteration	no alteration	no alteration		no alteration	no alteration	no alteration		no alteration	no alteration	no alteration		no alteration	no alteration	no alteration		no alteration
TCGA-ES-A2HS	no	no	no		no alteration	no alteration	no alteration		no alteration	no alteration	no alteration		no alteration	no alteration	no alteration		no alteration	no alteration	no alteration		no alteration	no alteration	no alteration		no alteration	no alteration	no alteration		no alteration	no alteration	no alteration		no alteration	no alteration	no alteration		no alteration	no alteration	no alteration		no alteration	no alteration	no alteration		no alteration	no alteration	no alteration		no alteration
TCGA-ES-A2HT	yes	no	yes	AMP	AMP	no alteration	no alteration		no alteration	no alteration	no alteration		no alteration	no alteration	no alteration		no alteration	no alteration	no alteration		no alteration	no alteration	no alteration		no alteration	no alteration	no alteration		no alteration	no alteration	no alteration	D80G	no alteration	D80G	no alteration		no alteration	no alteration	no alteration		no alteration	no alteration	no alteration		no alteration	no alteration	no alteration		no alteration
TCGA-FV-A23B	no	no	no		no alteration	no alteration	no alteration		no alteration	no alteration	no alteration		no alteration	no alteration	no alteration		no alteration	no alteration	no alteration		no alteration	no alteration	no alteration		no alteration	no alteration	no alteration		no alteration	no alteration	no alteration		no alteration	no alteration	no alteration		no alteration	no alteration	no alteration		no alteration	no alteration	no alteration		no alteration	no alteration	no alteration		no alteration
TCGA-FV-A2QQ	no	yes	yes	AMP	AMP	no alteration	no alteration		no alteration	no alteration	no alteration		no alteration	no alteration	no alteration		no alteration	no alteration	no alteration		no alteration	no alteration	no alteration		no alteration	no alteration	no alteration		no alteration	no alteration	no alteration		no alteration	no alteration	no alteration		no alteration	no alteration	no alteration		no alteration	no alteration	no alteration		no alteration	no alteration	no alteration		no alteration
TCGA-FV-A2QR	no	no	no		no alteration	no alteration	no alteration		no alteration	no alteration	no alteration		no alteration	no alteration	no alteration		no alteration	no alteration	no alteration		no alteration	no alteration	no alteration		no alteration	no alteration	no alteration		no alteration	no alteration	no alteration		no alteration	no alteration	no alteration		no alteration	no alteration	no alteration		no alteration	no alteration	no alteration		no alteration	no alteration	no alteration		no alteration
TCGA-FV-A3I0	no	no	no		no alteration	no alteration	no alteration		no alteration	no alteration	no alteration		no alteration	no alteration	no alteration		no alteration	no alteration	no alteration		no alteration	no alteration	no alteration		no alteration	no alteration	no alteration		no alteration	no alteration	no alteration		no alteration	no alteration	no alteration		no alteration	no alteration	no alteration		no alteration	no alteration	no alteration		no alteration	no alteration	no alteration		no alteration
TCGA-FV-A3I1	no	no	no		no alteration	no alteration	no alteration		no alteration	no alteration	no alteration		no alteration	no alteration	no alteration		no alteration	no alteration	no alteration		no alteration	no alteration	no alteration		no alteration	no alteration	no alteration		no alteration	no alteration	no alteration		no alteration	no alteration	no alteration		no alteration	no alteration	no alteration		no alteration	no alteration	no alteration		no alteration	no alteration	no alteration		no alteration
TCGA-FV-A3R2	no	no	no		no alteration	no alteration	no alteration		no alteration	no alteration	no alteration		no alteration	no alteration	no alteration		no alteration	no alteration	no alteration		no alteration	no alteration	no alteration		no alteration	no alteration	no alteration		no alteration	no alteration	no alteration		no alteration	no alteration	no alteration		no alteration	no alteration	no alteration		no alteration	no alteration	no alteration		no alteration	no alteration	no alteration		no alteration
TCGA-FV-A3R3	no	yes	yes		no alteration	no alteration	no alteration		no alteration	no alteration	no alteration		no alteration	no alteration	no alteration		no alteration	no alteration	no alteration		no alteration	no alteration	no alteration		no alteration	no alteration	no alteration		no alteration	no alteration	no alteration		no alteration	no alteration	no alteration		no alteration	no alteration	no alteration		no alteration	no alteration	no alteration	HOMDEL	HOMDEL	no alteration	no alteration		no alteration
TCGA-FV-A495	no	no	no		no alteration	no alteration	no alteration		no alteration	no alteration	no alteration		no alteration	no alteration	no alteration		no alteration	no alteration	no alteration		no alteration	no alteration	no alteration		no alteration	no alteration	no alteration		no alteration	no alteration	no alteration		no alteration	no alteration	no alteration		no alteration	no alteration	no alteration		no alteration	no alteration	no alteration		no alteration	no alteration	no alteration		no alteration
TCGA-FV-A496	no	no	no		no alteration	no alteration	no alteration		no alteration	no alteration	no alteration		no alteration	no alteration	no alteration		no alteration	no alteration	no alteration		no alteration	no alteration	no alteration		no alteration	no alteration	no alteration		no alteration	no alteration	no alteration		no alteration	no alteration	no alteration		no alteration	no alteration	no alteration		no alteration	no alteration	no alteration		no alteration	no alteration	no alteration		no alteration
TCGA-FV-A4ZP	no	no	no		no alteration	no alteration	no alteration		no alteration	no alteration	no alteration		no alteration	no alteration	no alteration		no alteration	no alteration	no alteration		no alteration	no alteration	no alteration		no alteration	no alteration	no alteration		no alteration	no alteration	no alteration		no alteration	no alteration	no alteration		no alteration	no alteration	no alteration		no alteration	no alteration	no alteration		no alteration	no alteration	no alteration		no alteration
TCGA-FV-A4ZQ	no	no	no		no alteration	no alteration	no alteration		no alteration	no alteration	no alteration		no alteration	no alteration	no alteration		no alteration	no alteration	no alteration		no alteration	no alteration	no alteration		no alteration	no alteration	no alteration		no alteration	no alteration	no alteration		no alteration	no alteration	no alteration		no alteration	no alteration	no alteration		no alteration	no alteration	no alteration		no alteration	no alteration	no alteration		no alteration
TCGA-G3-A25S	no	no	no		no alteration	no alteration	no alteration		no alteration	no alteration	no alteration		no alteration	no alteration	no alteration		no alteration	no alteration	no alteration		no alteration	no alteration	no alteration		no alteration	no alteration	no alteration		no alteration	no alteration	no alteration		no alteration	no alteration	no alteration		no alteration	no alteration	no alteration		no alteration	no alteration	no alteration		no alteration	no alteration	no alteration		no alteration
TCGA-G3-A25T	no	no	no		no alteration	no alteration	no alteration		no alteration	no alteration	no alteration		no alteration	no alteration	no alteration		no alteration	no alteration	no alteration		no alteration	no alteration	no alteration		no alteration	no alteration	no alteration		no alteration	no alteration	no alteration		no alteration	no alteration	no alteration		no alteration	no alteration	no alteration		no alteration	no alteration	no alteration		no alteration	no alteration	no alteration		no alteration
TCGA-G3-A25U	no	no	no		no alteration	no alteration	no alteration		no alteration	no alteration	no alteration		no alteration	no alteration	no alteration		no alteration	no alteration	no alteration		no alteration	no alteration	no alteration		no alteration	no alteration	no alteration		no alteration	no alteration	no alteration		no alteration	no alteration	no alteration		no alteration	no alteration	no alteration		no alteration	no alteration	no alteration		no alteration	no alteration	no alteration		no alteration
TCGA-G3-A25V	no	yes	yes	AMP	AMP	no alteration	no alteration		no alteration	no alteration	no alteration		no alteration	no alteration	no alteration		no alteration	no alteration	no alteration		no alteration	no alteration	no alteration		no alteration	no alteration	no alteration		no alteration	no alteration	no alteration		no alteration	no alteration	no alteration		no alteration	no alteration	no alteration		no alteration	no alteration	no alteration		no alteration	no alteration	no alteration		no alteration
TCGA-G3-A25W	no	no	no		no alteration	no alteration	no alteration		no alteration	no alteration	no alteration		no alteration	no alteration	no alteration		no alteration	no alteration	no alteration		no alteration	no alteration	no alteration		no alteration	no alteration	no alteration		no alteration	no alteration	no alteration		no alteration	no alteration	no alteration		no alteration	no alteration	no alteration		no alteration	no alteration	no alteration		no alteration	no alteration	no alteration		no alteration
TCGA-G3-A25Y	no	no	no		no alteration	no alteration	no alteration		no alteration	no alteration	no alteration		no alteration	no alteration	no alteration		no alteration	no alteration	no alteration		no alteration	no alteration	no alteration		no alteration	no alteration	no alteration		no alteration	no alteration	no alteration		no alteration	no alteration	no alteration		no alteration	no alteration	no alteration		no alteration	no alteration	no alteration		no alteration	no alteration	no alteration		no alteration
TCGA-G3-A25Z	no	no	no		no alteration	no alteration	no alteration		no alteration	no alteration	no alteration		no alteration	no alteration	no alteration		no alteration	no alteration	no alteration		no alteration	no alteration	no alteration		no alteration	no alteration	no alteration		no alteration	no alteration	no alteration		no alteration	no alteration	no alteration		no alteration	no alteration	no alteration		no alteration	no alteration	no alteration		no alteration	no alteration	no alteration		no alteration
TCGA-G3-A3CG	no	no	no		no alteration	no alteration	no alteration		no alteration	no alteration	no alteration		no alteration	no alteration	no alteration		no alteration	no alteration	no alteration		no alteration	no alteration	no alteration		no alteration	no alteration	no alteration		no alteration	no alteration	no alteration		no alteration	no alteration	no alteration		no alteration	no alteration	no alteration		no alteration	no alteration	no alteration		no alteration	no alteration	no alteration		no alteration
TCGA-G3-A3CH	no	yes	yes	AMP	AMP	no alteration	no alteration		no alteration	no alteration	no alteration		no alteration	no alteration	no alteration		no alteration	no alteration	no alteration		no alteration	no alteration	no alteration		no alteration	no alteration	no alteration		no alteration	no alteration	no alteration		no alteration	no alteration	no alteration		no alteration	no alteration	no alteration		no alteration	no alteration	no alteration		no alteration	no alteration	no alteration		no alteration
TCGA-G3-A3CI	no	yes	yes	HOMDEL	HOMDEL	no alteration	no alteration		no alteration	no alteration	no alteration		no alteration	no alteration	no alteration		no alteration	no alteration	no alteration		no alteration	no alteration	no alteration		no alteration	no alteration	no alteration		no alteration	no alteration	no alteration		no alteration	no alteration	no alteration		no alteration	no alteration	no alteration		no alteration	no alteration	no alteration		no alteration	no alteration	no alteration		no alteration
TCGA-G3-A3CJ	yes	no	yes		no alteration	no alteration	no alteration		no alteration	no alteration	no alteration		no alteration	no alteration	no alteration		no alteration	no alteration	no alteration		no alteration	no alteration	no alteration		no alteration	no alteration	no alteration		no alteration	no alteration	no alteration		no alteration	no alteration	no alteration	K408Nfs*27	no alteration	K408Nfs*27	no alteration		no alteration	no alteration	no alteration		no alteration	no alteration	no alteration		no alteration
TCGA-G3-A3CK	no	no	no		no alteration	no alteration	no alteration		no alteration	no alteration	no alteration		no alteration	no alteration	no alteration		no alteration	no alteration	no alteration		no alteration	no alteration	no alteration		no alteration	no alteration	no alteration		no alteration	no alteration	no alteration		no alteration	no alteration	no alteration		no alteration	no alteration	no alteration		no alteration	no alteration	no alteration		no alteration	no alteration	no alteration		no alteration
TCGA-G3-A5SI	no	no	no		no alteration	no alteration	no alteration		no alteration	no alteration	no alteration		no alteration	no alteration	no alteration		no alteration	no alteration	no alteration		no alteration	no alteration	no alteration		no alteration	no alteration	no alteration		no alteration	no alteration	no alteration		no alteration	no alteration	no alteration		no alteration	no alteration	no alteration		no alteration	no alteration	no alteration		no alteration	no alteration	no alteration		no alteration
TCGA-G3-A5SJ	no	yes	yes	AMP	AMP	no alteration	no alteration		no alteration	no alteration	no alteration		no alteration	no alteration	no alteration		no alteration	no alteration	no alteration		no alteration	no alteration	no alteration		no alteration	no alteration	no alteration		no alteration	no alteration	no alteration		no alteration	no alteration	no alteration		no alteration	no alteration	no alteration		no alteration	no alteration	no alteration		no alteration	no alteration	no alteration		no alteration
TCGA-G3-A5SL	yes	no	yes	N1088S,D193N	no alteration	N1088S,D193N	no alteration		no alteration	no alteration	no alteration		no alteration	no alteration	no alteration		no alteration	no alteration	no alteration		no alteration	no alteration	no alteration		no alteration	no alteration	no alteration		no alteration	no alteration	no alteration		no alteration	no alteration	no alteration		no alteration	no alteration	no alteration		no alteration	no alteration	no alteration		no alteration	no alteration	no alteration		no alteration
TCGA-G3-A5SM	no	no	no		no alteration	no alteration	no alteration		no alteration	no alteration	no alteration		no alteration	no alteration	no alteration		no alteration	no alteration	no alteration		no alteration	no alteration	no alteration		no alteration	no alteration	no alteration		no alteration	no alteration	no alteration		no alteration	no alteration	no alteration		no alteration	no alteration	no alteration		no alteration	no alteration	no alteration		no alteration	no alteration	no alteration		no alteration
TCGA-G3-A6UC	no	no	no		no alteration	no alteration	no alteration		no alteration	no alteration	no alteration		no alteration	no alteration	no alteration		no alteration	no alteration	no alteration		no alteration	no alteration	no alteration		no alteration	no alteration	no alteration		no alteration	no alteration	no alteration		no alteration	no alteration	no alteration		no alteration	no alteration	no alteration		no alteration	no alteration	no alteration		no alteration	no alteration	no alteration		no alteration
TCGA-G3-A7M5	no	no	no		no alteration	no alteration	no alteration		no alteration	no alteration	no alteration		no alteration	no alteration	no alteration		no alteration	no alteration	no alteration		no alteration	no alteration	no alteration		no alteration	no alteration	no alteration		no alteration	no alteration	no alteration		no alteration	no alteration	no alteration		no alteration	no alteration	no alteration		no alteration	no alteration	no alteration		no alteration	no alteration	no alteration		no alteration
TCGA-G3-A7M6	no	yes	yes		no alteration	no alteration	no alteration	AMP	AMP	no alteration	no alteration		no alteration	no alteration	no alteration		no alteration	no alteration	no alteration		no alteration	no alteration	no alteration		no alteration	no alteration	no alteration		no alteration	no alteration	no alteration		no alteration	no alteration	no alteration		no alteration	no alteration	no alteration		no alteration	no alteration	no alteration		no alteration	no alteration	no alteration		no alteration
TCGA-G3-A7M7	no	no	no		no alteration	no alteration	no alteration		no alteration	no alteration	no alteration		no alteration	no alteration	no alteration		no alteration	no alteration	no alteration		no alteration	no alteration	no alteration		no alteration	no alteration	no alteration		no alteration	no alteration	no alteration		no alteration	no alteration	no alteration		no alteration	no alteration	no alteration		no alteration	no alteration	no alteration		no alteration	no alteration	no alteration		no alteration
TCGA-G3-A7M8	no	no	no		no alteration	no alteration	no alteration		no alteration	no alteration	no alteration		no alteration	no alteration	no alteration		no alteration	no alteration	no alteration		no alteration	no alteration	no alteration		no alteration	no alteration	no alteration		no alteration	no alteration	no alteration		no alteration	no alteration	no alteration		no alteration	no alteration	no alteration		no alteration	no alteration	no alteration		no alteration	no alteration	no alteration		no alteration
TCGA-G3-A7M9	no	no	no		no alteration	no alteration	no alteration		no alteration	no alteration	no alteration		no alteration	no alteration	no alteration		no alteration	no alteration	no alteration		no alteration	no alteration	no alteration		no alteration	no alteration	no alteration		no alteration	no alteration	no alteration		no alteration	no alteration	no alteration		no alteration	no alteration	no alteration		no alteration	no alteration	no alteration		no alteration	no alteration	no alteration		no alteration
TCGA-G3-AAUZ	no	no	no		no alteration	no alteration	no alteration		no alteration	no alteration	no alteration		no alteration	no alteration	no alteration		no alteration	no alteration	no alteration		no alteration	no alteration	no alteration		no alteration	no alteration	no alteration		no alteration	no alteration	no alteration		no alteration	no alteration	no alteration		no alteration	no alteration	no alteration		no alteration	no alteration	no alteration		no alteration	no alteration	no alteration		no alteration
TCGA-G3-AAV0	no	no	no		no alteration	no alteration	no alteration		no alteration	no alteration	no alteration		no alteration	no alteration	no alteration		no alteration	no alteration	no alteration		no alteration	no alteration	no alteration		no alteration	no alteration	no alteration		no alteration	no alteration	no alteration		no alteration	no alteration	no alteration		no alteration	no alteration	no alteration		no alteration	no alteration	no alteration		no alteration	no alteration	no alteration		no alteration
TCGA-G3-AAV1	no	no	no		no alteration	no alteration	no alteration		no alteration	no alteration	no alteration		no alteration	no alteration	no alteration		no alteration	no alteration	no alteration		no alteration	no alteration	no alteration		no alteration	no alteration	no alteration		no alteration	no alteration	no alteration		no alteration	no alteration	no alteration		no alteration	no alteration	no alteration		no alteration	no alteration	no alteration		no alteration	no alteration	no alteration		no alteration
TCGA-G3-AAV2	no	no	no		no alteration	no alteration	no alteration		no alteration	no alteration	no alteration		no alteration	no alteration	no alteration		no alteration	no alteration	no alteration		no alteration	no alteration	no alteration		no alteration	no alteration	no alteration		no alteration	no alteration	no alteration		no alteration	no alteration	no alteration		no alteration	no alteration	no alteration		no alteration	no alteration	no alteration		no alteration	no alteration	no alteration		no alteration
TCGA-G3-AAV3	no	no	no		no alteration	no alteration	no alteration		no alteration	no alteration	no alteration		no alteration	no alteration	no alteration		no alteration	no alteration	no alteration		no alteration	no alteration	no alteration		no alteration	no alteration	no alteration		no alteration	no alteration	no alteration		no alteration	no alteration	no alteration		no alteration	no alteration	no alteration		no alteration	no alteration	no alteration		no alteration	no alteration	no alteration		no alteration
TCGA-G3-AAV4	no	no	no		no alteration	no alteration	no alteration		no alteration	no alteration	no alteration		no alteration	no alteration	no alteration		no alteration	no alteration	no alteration		no alteration	no alteration	no alteration		no alteration	no alteration	no alteration		no alteration	no alteration	no alteration		no alteration	no alteration	no alteration		no alteration	no alteration	no alteration		no alteration	no alteration	no alteration		no alteration	no alteration	no alteration		no alteration
TCGA-G3-AAV5	no	no	no		no alteration	no alteration	no alteration		no alteration	no alteration	no alteration		no alteration	no alteration	no alteration		no alteration	no alteration	no alteration		no alteration	no alteration	no alteration		no alteration	no alteration	no alteration		no alteration	no alteration	no alteration		no alteration	no alteration	no alteration		no alteration	no alteration	no alteration		no alteration	no alteration	no alteration		no alteration	no alteration	no alteration		no alteration
TCGA-G3-AAV6	no	no	no		no alteration	no alteration	no alteration		no alteration	no alteration	no alteration		no alteration	no alteration	no alteration		no alteration	no alteration	no alteration		no alteration	no alteration	no alteration		no alteration	no alteration	no alteration		no alteration	no alteration	no alteration		no alteration	no alteration	no alteration		no alteration	no alteration	no alteration		no alteration	no alteration	no alteration		no alteration	no alteration	no alteration		no alteration
TCGA-G3-AAV7	no	no	no		no alteration	no alteration	no alteration		no alteration	no alteration	no alteration		no alteration	no alteration	no alteration		no alteration	no alteration	no alteration		no alteration	no alteration	no alteration		no alteration	no alteration	no alteration		no alteration	no alteration	no alteration		no alteration	no alteration	no alteration		no alteration	no alteration	no alteration		no alteration	no alteration	no alteration		no alteration	no alteration	no alteration		no alteration
TCGA-GJ-A3OU	no	no	no		no alteration	no alteration	no alteration		no alteration	no alteration	no alteration		no alteration	no alteration	no alteration		no alteration	no alteration	no alteration		no alteration	no alteration	no alteration		no alteration	no alteration	no alteration		no alteration	no alteration	no alteration		no alteration	no alteration	no alteration		no alteration	no alteration	no alteration		no alteration	no alteration	no alteration		no alteration	no alteration	no alteration		no alteration
TCGA-GJ-A6C0	no	no	no		no alteration	no alteration	no alteration		no alteration	no alteration	no alteration		no alteration	no alteration	no alteration		no alteration	no alteration	no alteration		no alteration	no alteration	no alteration		no alteration	no alteration	no alteration		no alteration	no alteration	no alteration		no alteration	no alteration	no alteration		no alteration	no alteration	no alteration		no alteration	no alteration	no alteration		no alteration	no alteration	no alteration		no alteration
TCGA-GJ-A9DB	no	no	no		no alteration	no alteration	no alteration		no alteration	no alteration	no alteration		no alteration	no alteration	no alteration		no alteration	no alteration	no alteration		no alteration	no alteration	no alteration		no alteration	no alteration	no alteration		no alteration	no alteration	no alteration		no alteration	no alteration	no alteration		no alteration	no alteration	no alteration		no alteration	no alteration	no alteration		no alteration	no alteration	no alteration		no alteration
TCGA-HP-A5MZ	no	yes	yes	AMP	AMP	no alteration	no alteration		no alteration	no alteration	no alteration		no alteration	no alteration	no alteration		no alteration	no alteration	no alteration		no alteration	no alteration	no alteration		no alteration	no alteration	no alteration		no alteration	no alteration	no alteration		no alteration	no alteration	no alteration		no alteration	no alteration	no alteration		no alteration	no alteration	no alteration		no alteration	no alteration	no alteration		no alteration
TCGA-HP-A5N0	yes	no	yes	L1115I	no alteration	L1115I	no alteration		no alteration	no alteration	no alteration		no alteration	no alteration	no alteration		no alteration	no alteration	no alteration		no alteration	no alteration	no alteration		no alteration	no alteration	no alteration		no alteration	no alteration	no alteration		no alteration	no alteration	no alteration		no alteration	no alteration	no alteration		no alteration	no alteration	no alteration		no alteration	no alteration	no alteration		no alteration
TCGA-K7-A5RF	no	no	no		no alteration	no alteration	no alteration		no alteration	no alteration	no alteration		no alteration	no alteration	no alteration		no alteration	no alteration	no alteration		no alteration	no alteration	no alteration		no alteration	no alteration	no alteration		no alteration	no alteration	no alteration		no alteration	no alteration	no alteration		no alteration	no alteration	no alteration		no alteration	no alteration	no alteration		no alteration	no alteration	no alteration		no alteration
TCGA-K7-A5RG	no	yes	yes		no alteration	no alteration	no alteration		no alteration	no alteration	no alteration		no alteration	no alteration	no alteration		no alteration	no alteration	no alteration	AMP	AMP	no alteration	no alteration		no alteration	no alteration	no alteration		no alteration	no alteration	no alteration		no alteration	no alteration	no alteration		no alteration	no alteration	no alteration		no alteration	no alteration	no alteration		no alteration	no alteration	no alteration		no alteration
TCGA-K7-A6G5	no	yes	yes	AMP	AMP	no alteration	no alteration		no alteration	no alteration	no alteration		no alteration	no alteration	no alteration		no alteration	no alteration	no alteration		no alteration	no alteration	no alteration		no alteration	no alteration	no alteration		no alteration	no alteration	no alteration		no alteration	no alteration	no alteration		no alteration	no alteration	no alteration		no alteration	no alteration	no alteration		no alteration	no alteration	no alteration		no alteration
TCGA-K7-AAU7	no	no	no		no alteration	no alteration	no alteration		no alteration	no alteration	no alteration		no alteration	no alteration	no alteration		no alteration	no alteration	no alteration		no alteration	no alteration	no alteration		no alteration	no alteration	no alteration		no alteration	no alteration	no alteration		no alteration	no alteration	no alteration		no alteration	no alteration	no alteration		no alteration	no alteration	no alteration		no alteration	no alteration	no alteration		no alteration
TCGA-KR-A7K0	no	no	no		no alteration	no alteration	no alteration		no alteration	no alteration	no alteration		no alteration	no alteration	no alteration		no alteration	no alteration	no alteration		no alteration	no alteration	no alteration		no alteration	no alteration	no alteration		no alteration	no alteration	no alteration		no alteration	no alteration	no alteration		no alteration	no alteration	no alteration		no alteration	no alteration	no alteration		no alteration	no alteration	no alteration		no alteration
TCGA-KR-A7K2	no	yes	yes	AMP	AMP	no alteration	no alteration		no alteration	no alteration	no alteration		no alteration	no alteration	no alteration		no alteration	no alteration	no alteration		no alteration	no alteration	no alteration		no alteration	no alteration	no alteration		no alteration	no alteration	no alteration		no alteration	no alteration	no alteration		no alteration	no alteration	no alteration		no alteration	no alteration	no alteration		no alteration	no alteration	no alteration		no alteration
TCGA-KR-A7K7	no	yes	yes	AMP	AMP	no alteration	no alteration		no alteration	no alteration	no alteration		no alteration	no alteration	no alteration		no alteration	no alteration	no alteration		no alteration	no alteration	no alteration		no alteration	no alteration	no alteration		no alteration	no alteration	no alteration		no alteration	no alteration	no alteration		no alteration	no alteration	no alteration		no alteration	no alteration	no alteration		no alteration	no alteration	no alteration		no alteration
TCGA-KR-A7K8	no	yes	yes		no alteration	no alteration	no alteration		no alteration	no alteration	no alteration		no alteration	no alteration	no alteration		no alteration	no alteration	no alteration		no alteration	no alteration	no alteration		no alteration	no alteration	no alteration		no alteration	no alteration	no alteration		no alteration	no alteration	no alteration		no alteration	no alteration	no alteration	HOMDEL	HOMDEL	no alteration	no alteration		no alteration	no alteration	no alteration		no alteration
TCGA-LG-A6GG	no	yes	yes		no alteration	no alteration	no alteration	AMP	AMP	no alteration	no alteration		no alteration	no alteration	no alteration	AMP	AMP	no alteration	no alteration		no alteration	no alteration	no alteration		no alteration	no alteration	no alteration		no alteration	no alteration	no alteration		no alteration	no alteration	no alteration		no alteration	no alteration	no alteration		no alteration	no alteration	no alteration		no alteration	no alteration	no alteration		no alteration
TCGA-LG-A9QC	yes	no	yes		no alteration	no alteration	no alteration		no alteration	no alteration	no alteration		no alteration	no alteration	no alteration	I734M	no alteration	I734M	no alteration		no alteration	no alteration	no alteration		no alteration	no alteration	no alteration		no alteration	no alteration	no alteration		no alteration	no alteration	no alteration		no alteration	no alteration	no alteration		no alteration	no alteration	no alteration		no alteration	no alteration	no alteration		no alteration
TCGA-LG-A9QD	no	yes	yes	AMP	AMP	no alteration	no alteration		no alteration	no alteration	no alteration		no alteration	no alteration	no alteration		no alteration	no alteration	no alteration		no alteration	no alteration	no alteration		no alteration	no alteration	no alteration		no alteration	no alteration	no alteration		no alteration	no alteration	no alteration		no alteration	no alteration	no alteration		no alteration	no alteration	no alteration		no alteration	no alteration	no alteration		no alteration
TCGA-MI-A75C	no	no	no		no alteration	no alteration	no alteration		no alteration	no alteration	no alteration		no alteration	no alteration	no alteration		no alteration	no alteration	no alteration		no alteration	no alteration	no alteration		no alteration	no alteration	no alteration		no alteration	no alteration	no alteration		no alteration	no alteration	no alteration		no alteration	no alteration	no alteration		no alteration	no alteration	no alteration		no alteration	no alteration	no alteration		no alteration
TCGA-MI-A75E	no	no	no		no alteration	no alteration	no alteration		no alteration	no alteration	no alteration		no alteration	no alteration	no alteration		no alteration	no alteration	no alteration		no alteration	no alteration	no alteration		no alteration	no alteration	no alteration		no alteration	no alteration	no alteration		no alteration	no alteration	no alteration		no alteration	no alteration	no alteration		no alteration	no alteration	no alteration		no alteration	no alteration	no alteration		no alteration
TCGA-MI-A75G	no	no	no		no alteration	no alteration	no alteration		no alteration	no alteration	no alteration		no alteration	no alteration	no alteration		no alteration	no alteration	no alteration		no alteration	no alteration	no alteration		no alteration	no alteration	no alteration		no alteration	no alteration	no alteration		no alteration	no alteration	no alteration		no alteration	no alteration	no alteration		no alteration	no alteration	no alteration		no alteration	no alteration	no alteration		no alteration
TCGA-MI-A75H	no	yes	yes		no alteration	no alteration	no alteration		no alteration	no alteration	no alteration		no alteration	no alteration	no alteration		no alteration	no alteration	no alteration		no alteration	no alteration	no alteration		no alteration	no alteration	no alteration	HOMDEL	HOMDEL	no alteration	no alteration		no alteration	no alteration	no alteration		no alteration	no alteration	no alteration		no alteration	no alteration	no alteration		no alteration	no alteration	no alteration		no alteration
TCGA-MI-A75I	no	no	no		no alteration	no alteration	no alteration		no alteration	no alteration	no alteration		no alteration	no alteration	no alteration		no alteration	no alteration	no alteration		no alteration	no alteration	no alteration		no alteration	no alteration	no alteration		no alteration	no alteration	no alteration		no alteration	no alteration	no alteration		no alteration	no alteration	no alteration		no alteration	no alteration	no alteration		no alteration	no alteration	no alteration		no alteration
TCGA-MR-A520	no	no	no		no alteration	no alteration	no alteration		no alteration	no alteration	no alteration		no alteration	no alteration	no alteration		no alteration	no alteration	no alteration		no alteration	no alteration	no alteration		no alteration	no alteration	no alteration		no alteration	no alteration	no alteration		no alteration	no alteration	no alteration		no alteration	no alteration	no alteration		no alteration	no alteration	no alteration		no alteration	no alteration	no alteration		no alteration
TCGA-MR-A8JO	no	yes	yes	AMP	AMP	no alteration	no alteration		no alteration	no alteration	no alteration		no alteration	no alteration	no alteration		no alteration	no alteration	no alteration		no alteration	no alteration	no alteration		no alteration	no alteration	no alteration		no alteration	no alteration	no alteration		no alteration	no alteration	no alteration		no alteration	no alteration	no alteration		no alteration	no alteration	no alteration		no alteration	no alteration	no alteration		no alteration
TCGA-NI-A4U2	no	no	no		no alteration	no alteration	no alteration		no alteration	no alteration	no alteration		no alteration	no alteration	no alteration		no alteration	no alteration	no alteration		no alteration	no alteration	no alteration		no alteration	no alteration	no alteration		no alteration	no alteration	no alteration		no alteration	no alteration	no alteration		no alteration	no alteration	no alteration		no alteration	no alteration	no alteration		no alteration	no alteration	no alteration		no alteration
TCGA-NI-A8LF	no	yes	yes		no alteration	no alteration	no alteration		no alteration	no alteration	no alteration		no alteration	no alteration	no alteration		no alteration	no alteration	no alteration		no alteration	no alteration	no alteration		no alteration	no alteration	no alteration		no alteration	no alteration	no alteration		no alteration	no alteration	no alteration		no alteration	no alteration	no alteration		no alteration	no alteration	no alteration		no alteration	no alteration	no alteration		no alteration
TCGA-O8-A75V	no	yes	yes	AMP	AMP	no alteration	no alteration		no alteration	no alteration	no alteration		no alteration	no alteration	no alteration		no alteration	no alteration	no alteration		no alteration	no alteration	no alteration		no alteration	no alteration	no alteration		no alteration	no alteration	no alteration		no alteration	no alteration	no alteration		no alteration	no alteration	no alteration		no alteration	no alteration	no alteration		no alteration	no alteration	no alteration		no alteration
TCGA-PD-A5DF	no	no	no		no alteration	no alteration	no alteration		no alteration	no alteration	no alteration		no alteration	no alteration	no alteration		no alteration	no alteration	no alteration		no alteration	no alteration	no alteration		no alteration	no alteration	no alteration		no alteration	no alteration	no alteration		no alteration	no alteration	no alteration		no alteration	no alteration	no alteration		no alteration	no alteration	no alteration		no alteration	no alteration	no alteration		no alteration
TCGA-QA-A7B7	no	no	no		no alteration	no alteration	no alteration		no alteration	no alteration	no alteration		no alteration	no alteration	no alteration		no alteration	no alteration	no alteration		no alteration	no alteration	no alteration		no alteration	no alteration	no alteration		no alteration	no alteration	no alteration		no alteration	no alteration	no alteration		no alteration	no alteration	no alteration		no alteration	no alteration	no alteration		no alteration	no alteration	no alteration		no alteration
TCGA-RC-A6M3	no	yes	yes	AMP	AMP	no alteration	no alteration		no alteration	no alteration	no alteration		no alteration	no alteration	no alteration		no alteration	no alteration	no alteration		no alteration	no alteration	no alteration		no alteration	no alteration	no alteration		no alteration	no alteration	no alteration		no alteration	no alteration	no alteration		no alteration	no alteration	no alteration		no alteration	no alteration	no alteration		no alteration	no alteration	no alteration		no alteration
TCGA-RC-A6M4	no	no	no		no alteration	no alteration	no alteration		no alteration	no alteration	no alteration		no alteration	no alteration	no alteration		no alteration	no alteration	no alteration		no alteration	no alteration	no alteration		no alteration	no alteration	no alteration		no alteration	no alteration	no alteration		no alteration	no alteration	no alteration		no alteration	no alteration	no alteration		no alteration	no alteration	no alteration		no alteration	no alteration	no alteration		no alteration
TCGA-RC-A6M5	no	no	no		no alteration	no alteration	no alteration		no alteration	no alteration	no alteration		no alteration	no alteration	no alteration		no alteration	no alteration	no alteration		no alteration	no alteration	no alteration		no alteration	no alteration	no alteration		no alteration	no alteration	no alteration		no alteration	no alteration	no alteration		no alteration	no alteration	no alteration		no alteration	no alteration	no alteration		no alteration	no alteration	no alteration		no alteration
TCGA-RC-A6M6	no	yes	yes	AMP	AMP	no alteration	no alteration		no alteration	no alteration	no alteration		no alteration	no alteration	no alteration		no alteration	no alteration	no alteration		no alteration	no alteration	no alteration		no alteration	no alteration	no alteration		no alteration	no alteration	no alteration		no alteration	no alteration	no alteration		no alteration	no alteration	no alteration		no alteration	no alteration	no alteration		no alteration	no alteration	no alteration		no alteration
TCGA-RC-A7S9	no	no	no		no alteration	no alteration	no alteration		no alteration	no alteration	no alteration		no alteration	no alteration	no alteration		no alteration	no alteration	no alteration		no alteration	no alteration	no alteration		no alteration	no alteration	no alteration		no alteration	no alteration	no alteration		no alteration	no alteration	no alteration		no alteration	no alteration	no alteration		no alteration	no alteration	no alteration		no alteration	no alteration	no alteration		no alteration
TCGA-RC-A7SB	no	no	no		no alteration	no alteration	no alteration		no alteration	no alteration	no alteration		no alteration	no alteration	no alteration		no alteration	no alteration	no alteration		no alteration	no alteration	no alteration		no alteration	no alteration	no alteration		no alteration	no alteration	no alteration		no alteration	no alteration	no alteration		no alteration	no alteration	no alteration		no alteration	no alteration	no alteration		no alteration	no alteration	no alteration		no alteration
TCGA-RC-A7SF	no	no	no		no alteration	no alteration	no alteration		no alteration	no alteration	no alteration		no alteration	no alteration	no alteration		no alteration	no alteration	no alteration		no alteration	no alteration	no alteration		no alteration	no alteration	no alteration		no alteration	no alteration	no alteration		no alteration	no alteration	no alteration		no alteration	no alteration	no alteration		no alteration	no alteration	no alteration		no alteration	no alteration	no alteration		no alteration
TCGA-RC-A7SH	no	no	no		no alteration	no alteration	no alteration		no alteration	no alteration	no alteration		no alteration	no alteration	no alteration		no alteration	no alteration	no alteration		no alteration	no alteration	no alteration		no alteration	no alteration	no alteration		no alteration	no alteration	no alteration		no alteration	no alteration	no alteration		no alteration	no alteration	no alteration		no alteration	no alteration	no alteration		no alteration	no alteration	no alteration		no alteration
TCGA-RC-A7SK	no	yes	yes	AMP	AMP	no alteration	no alteration		no alteration	no alteration	no alteration		no alteration	no alteration	no alteration		no alteration	no alteration	no alteration		no alteration	no alteration	no alteration		no alteration	no alteration	no alteration		no alteration	no alteration	no alteration		no alteration	no alteration	no alteration		no alteration	no alteration	no alteration		no alteration	no alteration	no alteration		no alteration	no alteration	no alteration		no alteration
TCGA-RG-A7D4	no	no	no		no alteration	no alteration	no alteration		no alteration	no alteration	no alteration		no alteration	no alteration	no alteration		no alteration	no alteration	no alteration		no alteration	no alteration	no alteration		no alteration	no alteration	no alteration		no alteration	no alteration	no alteration		no alteration	no alteration	no alteration		no alteration	no alteration	no alteration		no alteration	no alteration	no alteration		no alteration	no alteration	no alteration		no alteration
TCGA-T1-A6J8	no	no	no		no alteration	no alteration	no alteration		no alteration	no alteration	no alteration		no alteration	no alteration	no alteration		no alteration	no alteration	no alteration		no alteration	no alteration	no alteration		no alteration	no alteration	no alteration		no alteration	no alteration	no alteration		no alteration	no alteration	no alteration		no alteration	no alteration	no alteration		no alteration	no alteration	no alteration		no alteration	no alteration	no alteration		no alteration
TCGA-UB-A7MA	no	no	no		no alteration	no alteration	no alteration		no alteration	no alteration	no alteration		no alteration	no alteration	no alteration		no alteration	no alteration	no alteration		no alteration	no alteration	no alteration		no alteration	no alteration	no alteration		no alteration	no alteration	no alteration		no alteration	no alteration	no alteration		no alteration	no alteration	no alteration		no alteration	no alteration	no alteration		no alteration	no alteration	no alteration		no alteration
TCGA-UB-A7MB	yes	no	yes	P1767T	no alteration	P1767T	no alteration		no alteration	no alteration	no alteration		no alteration	no alteration	no alteration		no alteration	no alteration	no alteration		no alteration	no alteration	no alteration		no alteration	no alteration	no alteration		no alteration	no alteration	no alteration		no alteration	no alteration	no alteration		no alteration	no alteration	no alteration		no alteration	no alteration	no alteration		no alteration	no alteration	no alteration		no alteration
TCGA-UB-A7MC	no	yes	yes		no alteration	no alteration	no alteration		no alteration	no alteration	no alteration	HOMDEL	HOMDEL	no alteration	no alteration		no alteration	no alteration	no alteration		no alteration	no alteration	no alteration	HOMDEL	HOMDEL	no alteration	no alteration		no alteration	no alteration	no alteration		no alteration	no alteration	no alteration		no alteration	no alteration	no alteration		no alteration	no alteration	no alteration		no alteration	no alteration	no alteration		no alteration
TCGA-UB-A7MD	no	no	no		no alteration	no alteration	no alteration		no alteration	no alteration	no alteration		no alteration	no alteration	no alteration		no alteration	no alteration	no alteration		no alteration	no alteration	no alteration		no alteration	no alteration	no alteration		no alteration	no alteration	no alteration		no alteration	no alteration	no alteration		no alteration	no alteration	no alteration		no alteration	no alteration	no alteration		no alteration	no alteration	no alteration		no alteration
TCGA-UB-A7ME	no	no	no		no alteration	no alteration	no alteration		no alteration	no alteration	no alteration		no alteration	no alteration	no alteration		no alteration	no alteration	no alteration		no alteration	no alteration	no alteration		no alteration	no alteration	no alteration		no alteration	no alteration	no alteration		no alteration	no alteration	no alteration		no alteration	no alteration	no alteration		no alteration	no alteration	no alteration		no alteration	no alteration	no alteration		no alteration
TCGA-UB-A7MF	no	yes	yes		no alteration	no alteration	no alteration		no alteration	no alteration	no alteration		no alteration	no alteration	no alteration		no alteration	no alteration	no alteration		no alteration	no alteration	no alteration		no alteration	no alteration	no alteration		no alteration	no alteration	no alteration		no alteration	no alteration	no alteration	AMP	AMP	no alteration	no alteration		no alteration	no alteration	no alteration		no alteration	no alteration	no alteration		no alteration
TCGA-UB-AA0U	no	yes	yes		no alteration	no alteration	no alteration		no alteration	no alteration	no alteration		no alteration	no alteration	no alteration		no alteration	no alteration	no alteration		no alteration	no alteration	no alteration	HOMDEL	HOMDEL	no alteration	no alteration		no alteration	no alteration	no alteration		no alteration	no alteration	no alteration		no alteration	no alteration	no alteration		no alteration	no alteration	no alteration		no alteration	no alteration	no alteration		no alteration
TCGA-UB-AA0V	no	no	no		no alteration	no alteration	no alteration		no alteration	no alteration	no alteration		no alteration	no alteration	no alteration		no alteration	no alteration	no alteration		no alteration	no alteration	no alteration		no alteration	no alteration	no alteration		no alteration	no alteration	no alteration		no alteration	no alteration	no alteration		no alteration	no alteration	no alteration		no alteration	no alteration	no alteration		no alteration	no alteration	no alteration		no alteration
TCGA-WJ-A86L	no	no	no		no alteration	no alteration	no alteration		no alteration	no alteration	no alteration		no alteration	no alteration	no alteration		no alteration	no alteration	no alteration		no alteration	no alteration	no alteration		no alteration	no alteration	no alteration		no alteration	no alteration	no alteration		no alteration	no alteration	no alteration		no alteration	no alteration	no alteration		no alteration	no alteration	no alteration		no alteration	no alteration	no alteration		no alteration
TCGA-WQ-A9G7	no	no	no		no alteration	no alteration	no alteration		no alteration	no alteration	no alteration		no alteration	no alteration	no alteration		no alteration	no alteration	no alteration		no alteration	no alteration	no alteration		no alteration	no alteration	no alteration		no alteration	no alteration	no alteration		no alteration	no alteration	no alteration		no alteration	no alteration	no alteration		no alteration	no alteration	no alteration		no alteration	no alteration	no alteration		no alteration
TCGA-WQ-AB4B	no	no	no		no alteration	no alteration	no alteration		no alteration	no alteration	no alteration		no alteration	no alteration	no alteration		no alteration	no alteration	no alteration		no alteration	no alteration	no alteration		no alteration	no alteration	no alteration		no alteration	no alteration	no alteration		no alteration	no alteration	no alteration		no alteration	no alteration	no alteration		no alteration	no alteration	no alteration		no alteration	no alteration	no alteration		no alteration
TCGA-WX-AA44	no	no	no		no alteration	no alteration	no alteration		no alteration	no alteration	no alteration		no alteration	no alteration	no alteration		no alteration	no alteration	no alteration		no alteration	no alteration	no alteration		no alteration	no alteration	no alteration		no alteration	no alteration	no alteration		no alteration	no alteration	no alteration		no alteration	no alteration	no alteration		no alteration	no alteration	no alteration		no alteration	no alteration	no alteration		no alteration
TCGA-WX-AA46	no	no	no		no alteration	no alteration	no alteration		no alteration	no alteration	no alteration		no alteration	no alteration	no alteration		no alteration	no alteration	no alteration		no alteration	no alteration	no alteration		no alteration	no alteration	no alteration		no alteration	no alteration	no alteration		no alteration	no alteration	no alteration		no alteration	no alteration	no alteration		no alteration	no alteration	no alteration		no alteration	no alteration	no alteration		no alteration
TCGA-WX-AA47	no	no	no		no alteration	no alteration	no alteration		no alteration	no alteration	no alteration		no alteration	no alteration	no alteration		no alteration	no alteration	no alteration		no alteration	no alteration	no alteration		no alteration	no alteration	no alteration		no alteration	no alteration	no alteration		no alteration	no alteration	no alteration		no alteration	no alteration	no alteration		no alteration	no alteration	no alteration		no alteration	no alteration	no alteration		no alteration
TCGA-XR-A8TD	no	yes	yes		no alteration	no alteration	no alteration		no alteration	no alteration	no alteration		no alteration	no alteration	no alteration		no alteration	no alteration	no alteration		no alteration	no alteration	no alteration		no alteration	no alteration	no alteration	AMP	AMP	no alteration	no alteration		no alteration	no alteration	no alteration		no alteration	no alteration	no alteration		no alteration	no alteration	no alteration		no alteration	no alteration	no alteration		no alteration
TCGA-XR-A8TE	no	no	no		no alteration	no alteration	no alteration		no alteration	no alteration	no alteration		no alteration	no alteration	no alteration		no alteration	no alteration	no alteration		no alteration	no alteration	no alteration		no alteration	no alteration	no alteration		no alteration	no alteration	no alteration		no alteration	no alteration	no alteration		no alteration	no alteration	no alteration		no alteration	no alteration	no alteration		no alteration	no alteration	no alteration		no alteration
TCGA-XR-A8TF	no	yes	yes		no alteration	no alteration	no alteration		no alteration	no alteration	no alteration		no alteration	no alteration	no alteration		no alteration	no alteration	no alteration		no alteration	no alteration	no alteration	HOMDEL	HOMDEL	no alteration	no alteration		no alteration	no alteration	no alteration		no alteration	no alteration	no alteration		no alteration	no alteration	no alteration		no alteration	no alteration	no alteration		no alteration	no alteration	no alteration		no alteration
TCGA-XR-A8TG	yes	no	yes		no alteration	no alteration	no alteration		no alteration	no alteration	no alteration		no alteration	no alteration	no alteration		no alteration	no alteration	no alteration		no alteration	no alteration	no alteration		no alteration	no alteration	no alteration		no alteration	no alteration	no alteration		no alteration	no alteration	no alteration	R711L	no alteration	R711L	no alteration		no alteration	no alteration	no alteration		no alteration	no alteration	no alteration		no alteration
TCGA-YA-A8S7	no	yes	yes	AMP	AMP	no alteration	no alteration		no alteration	no alteration	no alteration		no alteration	no alteration	no alteration		no alteration	no alteration	no alteration		no alteration	no alteration	no alteration		no alteration	no alteration	no alteration		no alteration	no alteration	no alteration		no alteration	no alteration	no alteration		no alteration	no alteration	no alteration		no alteration	no alteration	no alteration		no alteration	no alteration	no alteration		no alteration
TCGA-ZP-A9CV	no	no	no		no alteration	no alteration	no alteration		no alteration	no alteration	no alteration		no alteration	no alteration	no alteration		no alteration	no alteration	no alteration		no alteration	no alteration	no alteration		no alteration	no alteration	no alteration		no alteration	no alteration	no alteration		no alteration	no alteration	no alteration		no alteration	no alteration	no alteration		no alteration	no alteration	no alteration		no alteration	no alteration	no alteration		no alteration
TCGA-ZP-A9CY	no	yes	yes		no alteration	no alteration	no alteration		no alteration	no alteration	no alteration		no alteration	no alteration	no alteration		no alteration	no alteration	no alteration		no alteration	no alteration	no alteration	HOMDEL	HOMDEL	no alteration	no alteration		no alteration	no alteration	no alteration		no alteration	no alteration	no alteration		no alteration	no alteration	no alteration		no alteration	no alteration	no alteration		no alteration	no alteration	no alteration		no alteration
TCGA-ZP-A9CZ	no	no	no		no alteration	no alteration	no alteration		no alteration	no alteration	no alteration		no alteration	no alteration	no alteration		no alteration	no alteration	no alteration		no alteration	no alteration	no alteration		no alteration	no alteration	no alteration		no alteration	no alteration	no alteration		no alteration	no alteration	no alteration		no alteration	no alteration	no alteration		no alteration	no alteration	no alteration		no alteration	no alteration	no alteration		no alteration
TCGA-ZP-A9D0	no	no	no		no alteration	no alteration	no alteration		no alteration	no alteration	no alteration		no alteration	no alteration	no alteration		no alteration	no alteration	no alteration		no alteration	no alteration	no alteration		no alteration	no alteration	no alteration		no alteration	no alteration	no alteration		no alteration	no alteration	no alteration		no alteration	no alteration	no alteration		no alteration	no alteration	no alteration		no alteration	no alteration	no alteration		no alteration
TCGA-ZP-A9D1	no	no	no		no alteration	no alteration	no alteration		no alteration	no alteration	no alteration		no alteration	no alteration	no alteration		no alteration	no alteration	no alteration		no alteration	no alteration	no alteration		no alteration	no alteration	no alteration		no alteration	no alteration	no alteration		no alteration	no alteration	no alteration		no alteration	no alteration	no alteration		no alteration	no alteration	no alteration		no alteration	no alteration	no alteration		no alteration
TCGA-ZP-A9D2	no	no	no		no alteration	no alteration	no alteration		no alteration	no alteration	no alteration		no alteration	no alteration	no alteration		no alteration	no alteration	no alteration		no alteration	no alteration	no alteration		no alteration	no alteration	no alteration		no alteration	no alteration	no alteration		no alteration	no alteration	no alteration		no alteration	no alteration	no alteration		no alteration	no alteration	no alteration		no alteration	no alteration	no alteration		no alteration
TCGA-ZP-A9D4	no	yes	yes	AMP	AMP	no alteration	no alteration		no alteration	no alteration	no alteration		no alteration	no alteration	no alteration	AMP	AMP	no alteration	no alteration		no alteration	no alteration	no alteration		no alteration	no alteration	no alteration		no alteration	no alteration	no alteration		no alteration	no alteration	no alteration		no alteration	no alteration	no alteration		no alteration	no alteration	no alteration		no alteration	no alteration	no alteration		no alteration
TCGA-ZS-A9CD	no	yes	yes	AMP	AMP	no alteration	no alteration		no alteration	no alteration	no alteration		no alteration	no alteration	no alteration		no alteration	no alteration	no alteration		no alteration	no alteration	no alteration		no alteration	no alteration	no alteration		no alteration	no alteration	no alteration		no alteration	no alteration	no alteration		no alteration	no alteration	no alteration		no alteration	no alteration	no alteration		no alteration	no alteration	no alteration		no alteration
TCGA-ZS-A9CE	no	no	no		no alteration	no alteration	no alteration		no alteration	no alteration	no alteration		no alteration	no alteration	no alteration		no alteration	no alteration	no alteration		no alteration	no alteration	no alteration		no alteration	no alteration	no alteration		no alteration	no alteration	no alteration		no alteration	no alteration	no alteration		no alteration	no alteration	no alteration		no alteration	no alteration	no alteration		no alteration	no alteration	no alteration		no alteration
TCGA-ZS-A9CF	no	no	no		no alteration	no alteration	no alteration		no alteration	no alteration	no alteration		no alteration	no alteration	no alteration		no alteration	no alteration	no alteration		no alteration	no alteration	no alteration		no alteration	no alteration	no alteration		no alteration	no alteration	no alteration		no alteration	no alteration	no alteration		no alteration	no alteration	no alteration		no alteration	no alteration	no alteration		no alteration	no alteration	no alteration		no alteration
TCGA-ZS-A9CG	no	no	no		no alteration	no alteration	no alteration		no alteration	no alteration	no alteration		no alteration	no alteration	no alteration		no alteration	no alteration	no alteration		no alteration	no alteration	no alteration		no alteration	no alteration	no alteration		no alteration	no alteration	no alteration		no alteration	no alteration	no alteration		no alteration	no alteration	no alteration		no alteration	no alteration	no alteration		no alteration	no alteration	no alteration		no alteration
[truncated: 6 more columns]
