# Supplementary material for: Genetic Alterations and Transcriptional Expression of m6A RNA Methylation Regulators Drive a Malignant Phenotype and Have Clinical Prognostic Impact in Hepatocellular Carcinoma
Source: Front Oncol. 2020 Jul 21;10:900. doi: 10.3389/fonc.2020.00900 (PMC7396691; doi:10.3389/fonc.2020.00900)
Supplement: Table S3 — HCC samples with a point mutation, deep deletion, amplification, shallow deletion and/or copy number gain of one or more genes encoding m6A regulatory enzymes. *Examples of potentially synergistic changes that may increase RNA m6A levels. [file Table_3.XLSX]

## Sheet: Sheet1
Table S3. HCC samples with a point mutation, deep deletion, amplification, shallow deletion and/or copy number gain of one or more genes encoding m6A regulatory enzymes. * Examples of potentially synergistic changes that may increase RNA m6A levels.
	m6A writers					m6A readers						m6A erasers
Sample ID	METTL3	METTL14	WTAP	VIRMA	RBM15	ZC3H13	YTHDC1	YTHDC2	YTHDF1	YTHDF2	HNRNPC	FTO	ALKBH5
A5UE-01
A7IK-01
A119-01*
A3A3-01
AADO-01
AADR-01
A2KA-01*
A2HT-01
A9D4-01*
AA8I-01
A3ER-01
1227583*
A115-01
A3A5-01
AAE3-01
AAE6-01*
A5RG-01*
A6GG-01*
A9QC-01
A7MC-01
A7MF-01
AA0U-01
A8TF-01
	Point mutation
	Shallow deletion
	Deep deletion
	Amplification
